# Supplementary material for: Genome-wide probing of eukaryotic nascent RNA structure elucidates cotranscriptional folding and its antimutagenic effect
Source: Nat Commun. 2023 Sep 20;14:5853. doi: 10.1038/s41467-023-41550-w (PMC10511511; doi:10.1038/s41467-023-41550-w)
Supplement: Supplementary file 4 — Source Data [file 41467_2023_41550_MOESM4_ESM.xlsx]

## Sheet: Figure 1
	Figure 1b
	The eSPET-seq data has been deposited into at the NCBI’s SRA data repository with the accession code SRP291653.
	Figure 1c				Figure 1d				Figure 1c inset
	gene	Average number of forward reads	Pearson's correlations		gene	Average number of reverse reads	Pearson's correlations		gene	base	Coverage of forward reads in replicate 1	Coverage of forward reads in replicate 2		Figure 1e		Nucleotide position (n t) on tE(UUC)Q gene
	RDN18-1	435.776	0.967944		RDN18-1	435.776	0.98518		RDN5-1	1	3644	4456				1	2	3	4	5	6	7	8	9	10	11	12	13	14	15	16	17	18	19	20	21	22	23	24	25	26	27	28	29	30	31	32	33	34
	snR57	61.7159	0.979131		snR57	61.7159	0.991702		RDN5-1	2	1219	1550		Transcript length (n t)	55	0	0.555556	0	0.277778	0	0	0.555556	0.555556	0	0	0	0	0.277778	0.833333	1	0.277778	1	1	0	0.277778	0	0.555556	0	0.555556	0.277778	0	0	0	0	0	0	0	0	0.555556
	YGL178W	1.25466	0.949478		YGL178W	1.25466	0.97298		RDN5-1	3	901	1251			56	1	0	0	0	0	0	0	0	0	0	0	0	0	0	1	1	1	1	1	0	0	0	0	0	0	0	0	0	0	0	0	0	1	0
	RDN25-1	415.317	0.977869		RDN25-1	415.317	0.982148		RDN5-1	4	576	813			57	0	0	1	0	0	0	0	0	0	1	1	1	1	0	1	0	0	1	0	1	0	0	0	0	0	0	0	0	0	0	0	0	0	0
	snR36	9.3022	0.970178		snR36	9.3022	0.987936		RDN5-1	5	593	812			58	0.5	0	0	0	0	0	0	0	0	0	0	0.5	0	0	1	1	1	1	1	0	0	0	0	0	0	0	0	0	0	0	0	0	0	0
	snR70	32.9024	0.962506		snR70	32.9024	0.999629		RDN5-1	6	467	696			59	0.47619	0.952381	0	0.47619	0	0	0.47619	0	0	0	0	0	0.47619	0.47619	0.952381	1	0.47619	1	0.952381	0.47619	0.47619	0.47619	0	0	0	0	0	0	0	0	0	0	0	0
	snR190	64.7	0.974806		snR190	64.7	0.997776		RDN5-1	7	644	1052			60	0	1	0	0	0	0	0	0	0	0	0	0	0	0	1	0	1	1	0	0	1	1	0	0	0	0	0	0	0	0	0	0	0	0
	YLR044C	23.3038	0.97356		YLR044C	23.3038	0.985175		RDN5-1	8	355	460			61	0	0	0	0	0.5	0	0.75	0.5	0.25	0.25	0.25	1	0.75	0.75	0	0.75	1	1	0.5	0.25	0.5	1	0	0.25	0	0	0.5	0	0	0	0	0	0	0
	snR40	128.072	0.987082		snR40	128.072	0.998113		RDN5-1	9	399	513			62	0	0	0	0	0	0	1	0	0	0	0	1	0	1	1	1	1	1	1	1	0.5	0.5	0	0	0	0	0	0	0	0	0	0	0	0.5
	snR50	61.6222	0.97484		snR50	61.6222	0.990864		RDN5-1	10	438	604			63	0	0	0	0	0	0	0	0	0	0	1	0	0	1	1	1	1	1	1	0	0	0	0	0	0	1	0	0	0	0	0	0	0	0
	snR77	127.5	0.984105		snR77	127.5	0.997033		RDN5-1	11	1661	2138			64	0.222222	0.444444	0.222222	0.111111	0	0	0	0	0.111111	0.222222	0.222222	0.555556	0.333333	0.555556	1	1	1	1	0.444444	1	0.444444	0.111111	0.111111	0.222222	0.111111	0.111111	0	0	0	0	0	0	0	0.111111
	YMR229C	2.05992	0.938572		YMR229C	2.05992	0.995967		RDN5-1	12	1131	1556			65	0	0.5	0.25	0.75	0	0.25	0	0.25	0	0.25	0.75	0.25	0.25	1	1	1	1	1	1	1	0.5	0.25	0.25	0	0	0.5	0	0	0	0	0	0	0	0.25
	snR47	80.7071	0.980908		snR47	80.7071	0.987248		RDN5-1	13	1079	1491
	snR66	64.814	0.985448		snR66	64.814	0.99889		RDN5-1	14	1281	1737
	Q0158	19.1708	0.974666		Q0158	19.1708	0.990607		RDN5-1	15	786	1170
	RDN58-1	547.43	0.988569		RDN58-1	547.43	0.994859		RDN5-1	16	875	1200
	snR8	72.7789	0.965497		snR8	72.7789	0.995532		RDN5-1	17	649	918
	LSR1	6.86043	0.943179		LSR1	6.86043	0.989931		RDN5-1	18	602	828
	snR72	77.5816	0.984296		snR72	77.5816	0.987002		RDN5-1	19	346	495
	YDL185W	1.78483	0.852991		YDL185W	1.78483	0.980051		RDN5-1	20	498	790
	snR48	80.9646	0.977671		snR48	80.9646	0.999122		RDN5-1	21	762	1152
	snR32	23.5266	0.963491		snR32	23.5266	0.999469		RDN5-1	22	812	1027
	YGL029W	2.12121	0.758155		YGL029W	2.12121	0.958997		RDN5-1	23	1473	1900
	RDN5-1	477.628	0.991133		RDN5-1	477.628	0.98219		RDN5-1	24	1344	1786
	YNL209W	3.30565	0.963515		YNL209W	3.30565	0.987795		RDN5-1	25	1405	1925
	YHR174W	9.44825	0.914868		YHR174W	9.44825	0.978977		RDN5-1	26	791	1151
	snR7-L	12.3131	0.97717		snR7-L	12.3131	0.996052		RDN5-1	27	382	609
	snR52	67.0543	0.988184		snR52	67.0543	0.99474		RDN5-1	28	178	332
	YNR016C	2.75739	0.932458		YNR016C	2.75739	0.982467		RDN5-1	29	154	314
	snR10	26.4245	0.976873		snR10	26.4245	0.999251		RDN5-1	30	538	798
	YGR282C	6.15074	0.948897		YGR282C	6.15074	0.987726		RDN5-1	31	674	905
	snR13	72.8306	0.973271		snR13	72.8306	0.998813		RDN5-1	32	613	982
	YGL245W	4.76399	0.952404		YGL245W	4.76399	0.991845		RDN5-1	33	786	1108
	snR71	89.2889	0.978327		snR71	89.2889	0.998951		RDN5-1	34	650	982
	YER110C	3.39826	0.960539		YER110C	3.39826	0.998107		RDN5-1	35	511	789
	YIL052C	1.23508	0.901938		YIL052C	1.23508	0.988094		RDN5-1	36	511	732
	YMR173W	2.87239	0.98232		YMR173W	2.87239	0.990791		RDN5-1	37	615	927
	YDR025W	4.71975	0.968031		YDR025W	4.71975	0.999037		RDN5-1	38	734	1113
	YLR150W	9.14964	0.964033		YLR150W	9.14964	0.973184		RDN5-1	39	633	947
	YGR240C	1.21356	0.849096		YGR240C	1.21356	0.981839		RDN5-1	40	720	994
	YNL301C	2.48842	0.948288		YNL301C	2.48842	0.994028		RDN5-1	41	778	1131
	YPL231W	1.5166	0.879809		YPL231W	1.5166	0.988914		RDN5-1	42	970	1351
	YHR008C	3.14245	0.908709		YHR008C	3.14245	0.992122		RDN5-1	43	1004	1374
	snR86	2.46116	0.92645		snR86	2.46116	0.986703		RDN5-1	44	920	1170
	YPR010C	1.13953	0.870574		YPR010C	1.13953	0.985583		RDN5-1	45	762	1017
	YOR312C	1.49421	0.791787		YOR312C	1.49421	0.948659		RDN5-1	46	682	941
	YOL086C	13.1977	0.952128		YOL086C	13.1977	0.986764		RDN5-1	47	589	786
	YNL088W	1.31327	0.92382		YNL088W	1.31327	0.979015		RDN5-1	48	487	695
	YHL031C	1.88095	0.852563		YHL031C	1.88095	0.996957		RDN5-1	49	605	849
	YLR309C	1.09686	0.874557		YLR309C	1.09686	0.988854		RDN5-1	50	475	654
	snR56	79.5455	0.992259		snR56	79.5455	0.999613		RDN5-1	51	283	422
	YOL120C	1.59127	0.854705		YOL120C	1.59127	0.988345		RDN5-1	52	978	1259
	Q0020	19.7065	0.951356		Q0020	19.7065	0.970235		RDN5-1	53	396	597
	YER006W	4.26488	0.946087		YER006W	4.26488	0.978071		RDN5-1	54	435	654
	YBL092W	16.827	0.976183		YBL092W	16.827	0.975448		RDN5-1	55	469	638
	YJR123W	4.44395	0.910376		YJR123W	4.44395	0.99851		RDN5-1	56	696	898
	YLL018C	2.2951	0.92245		YLL018C	2.2951	0.981349		RDN5-1	57	970	1229
	YPR129W	1.02476	0.869489		YPR129W	1.02476	0.999128		RDN5-1	58	580	828
	YLR167W	15.2375	0.966853		YLR167W	15.2375	0.979796		RDN5-1	59	249	419
	YPL160W	2.20257	0.959087		YPL160W	2.20257	0.982549		RDN5-1	60	358	500
	YGL189C	7.66667	0.932813		YGL189C	7.66667	0.988517		RDN5-1	61	339	498
	YKL029C	2.73284	0.963158		YKL029C	2.73284	0.996629		RDN5-1	62	412	584
	YOL021C	1.94943	0.898673		YOL021C	1.94943	0.976472		RDN5-1	63	511	639
	YPR187W	2.7261	0.943028		YPR187W	2.7261	0.980912		RDN5-1	64	786	889
	snR39B	72.2604	0.978028		snR39B	72.2604	0.9841		RDN5-1	65	895	1048
	snR69	31.2871	0.982629		snR69	31.2871	0.999393		RDN5-1	66	519	660
	snR55	94.8673	0.975038		snR55	94.8673	0.999508		RDN5-1	67	609	753
	YLR249W	4.70813	0.886575		YLR249W	4.70813	0.971848		RDN5-1	68	267	367
	YIL053W	8.93227	0.969605		YIL053W	8.93227	0.990003		RDN5-1	69	145	249
	YOR167C	4.52941	0.896775		YOR167C	4.52941	0.998691		RDN5-1	70	178	260
	snR74	36.8864	0.975658		snR74	36.8864	0.986808		RDN5-1	71	207	294
	snR11	10.4922	0.977787		snR11	10.4922	0.999438		RDN5-1	72	194	247
	snR161	17.5901	0.937924		snR161	17.5901	0.997984		RDN5-1	73	229	325
	snR82	12.8284	0.978728		snR82	12.8284	0.999562		RDN5-1	74	555	591
	YDR158W	5.44536	0.949277		YDR158W	5.44536	0.996898		RDN5-1	75	462	568
	YDL140C	1.73472	0.919663		YDL140C	1.73472	0.993254		RDN5-1	76	395	447
	snR87	33.3028	0.985559		snR87	33.3028	0.980259		RDN5-1	77	385	437
	YLR304C	1.34232	0.834739		YLR304C	1.34232	0.983621		RDN5-1	78	361	377
	YCL030C	3.515	0.968794		YCL030C	3.515	0.99179		RDN5-1	79	172	196
	snR128	51.8095	0.962024		snR128	51.8095	0.920844		RDN5-1	80	252	261
	snR37	27.0233	0.952081		snR37	27.0233	0.996363		RDN5-1	81	133	140
	YMR062C	1.07919	0.754572		YMR062C	1.07919	0.970373		RDN5-1	82	133	130
	YER131W	5.78056	0.908298		YER131W	5.78056	0.999651		RDN5-1	83	215	201
	YLR138W	1.20859	0.897017		YLR138W	1.20859	0.969765		RDN5-1	84	255	229
	YHR190W	1.08015	0.752033		YHR190W	1.08015	0.968511		RDN5-1	85	496	456
	YIL078W	4.34875	0.942156		YIL078W	4.34875	0.988676		RDN5-1	86	676	653
	YCR077C	1.00125	0.90856		YCR077C	1.00125	0.997996		RDN5-1	87	430	404
	YER165W	2.89677	0.962422		YER165W	2.89677	0.998154		RDN5-1	88	164	145
	YDL126C	1.32057	0.923809		YDL126C	1.32057	0.998056		RDN5-1	89	198	200
	NME1	26.3647	0.98762		NME1	26.3647	0.986241		RDN5-1	90	207	212
	YOR270C	1.12327	0.907024		YOR270C	1.12327	0.992617		RDN5-1	91	400	424
	YBR218C	1.40644	0.914688		YBR218C	1.40644	0.984363		RDN5-1	92	396	381
	YMR109W	1.06366	0.918771		YMR109W	1.06366	0.997311		RDN5-1	93	321	318
	snR35	37.9118	0.961116		snR35	37.9118	0.996587		RDN5-1	94	78	82
	YJL177W	2.41972	0.960154		YJL177W	2.41972	0.98941		RDN5-1	95	119	93
	YAL042W	4.94071	0.963674		YAL042W	4.94071	0.982705		RDN5-1	96	146	120
	YBL047C	1.46382	0.921204		YBL047C	1.46382	0.974563		RDN5-1	97	88	78
	YMR305C	4.62137	0.967968		YMR305C	4.62137	0.99784		RDN5-1	98	47	44
	YPR133C	1.48743	0.908074		YPR133C	1.48743	0.998876		RDN5-1	99	69	71
	YLR438W	2.39059	0.949036		YLR438W	2.39059	0.988278		RDN5-1	100	40	45
	snR73	67.1038	0.988764		snR73	67.1038	0.997908		RDN5-1	101	39	40
	YGL076C	1.17028	0.887526		YGL076C	1.17028	0.990762		RDN5-1	102	33	26
	YGR204W	1.85744	0.911751		YGR204W	1.85744	0.987045		RDN5-1	103	92	94
	YPL141C	1.0331	0.877102		YPL141C	1.0331	0.974795		RDN5-1	104	29	28
	YGL123W	3.37124	0.914779		YGL123W	3.37124	0.988268		RDN5-1	105	0	0
	YOR230W	3.379	0.963452		YOR230W	3.379	0.998417		RDN5-1	106	0	0
	YHR060W	1.0696	0.886669		snR64	58.8317	0.998984		RDN5-1	107	0	0
	snR64	58.8317	0.977036		YJL159W	4.90821	0.990688		RDN5-1	108	0	0
	YJL159W	4.90821	0.89631		YKR042W	3.54098	0.979299		RDN5-1	109	0	0
	YKR042W	3.54098	0.926651		tE(UUC)Q	16.5	0.978557		RDN5-1	110	0	0
	tE(UUC)Q	16.5	0.934101		YMR089C	1.62591	0.976505		RDN5-1	111	0	0
	YMR089C	1.62591	0.910857		snR34	25.4631	0.990536		RDN5-1	112	0	0
	snR34	25.4631	0.973957		YAL035W	3.97807	0.970851		RDN5-1	113	0	0
	YAL035W	3.97807	0.92775		YHR088W	1.39752	0.996592		RDN5-1	114	0	0
	YHR088W	1.39752	0.893305		snR67	41.1341	0.991072		RDN5-1	115	0	0
	snR67	41.1341	0.973109		snR61	65.6333	0.999145		RDN5-1	116	0	0
	snR61	65.6333	0.980669		snR17a	19.6755	0.998447		RDN5-1	117	0	0
	snR17a	19.6755	0.975118		YNL071W	1.01587	0.997137		RDN5-1	118	0	0
	YNL071W	1.01587	0.947906		YMR131C	1.23958	0.989724		RDN5-1	119	0	0
	YIL138C	2.32305	0.920528		YDR238C	1.27447	0.99485		RDN5-1	120	0	0
	YMR131C	1.23958	0.829351		snR76	63.5872	0.994746		RDN5-1	121	0	0
	YDR238C	1.27447	0.912413		snR4	34.6989	0.997865
	snR76	63.5872	0.982811		YNL039W	1.37311	0.983106		Figure 1d inset
	snR4	34.6989	0.959647		YGR103W	1.24642	0.975714		gene	base	Coverage of reverse reads in replicate 1	Coverage of reverse reads in replicate 2
	YNL039W	1.37311	0.849399		YHR143W	6.04806	0.998142		RDN5-1	1	0	0
	YGR103W	1.24642	0.831272		YGR210C	1.63673	0.997317		RDN5-1	2	0	0
	YHR143W	6.04806	0.96502		YGR061C	2.9453	0.990031		RDN5-1	3	0	0
	YGR210C	1.63673	0.946141		YBR221C	4.14896	0.990933		RDN5-1	4	0	0
	YGR061C	2.9453	0.96916		YPL131W	4.01566	0.973023		RDN5-1	5	0	0
	YBR221C	4.14896	0.943936		YKL172W	3.44938	0.966686		RDN5-1	6	0	0
	YPL131W	4.01566	0.916828		YPR181C	1.38622	0.997028		RDN5-1	7	0	0
	YKL172W	3.44938	0.842273		YBR196C	3.99099	0.986726		RDN5-1	8	0	0
	YPR181C	1.38622	0.921717		YOL004W	1.3535	0.97852		RDN5-1	9	0	0
	YBR196C	3.99099	0.960946		YLR300W	1.05419	0.993779		RDN5-1	10	0	0
	YOL004W	1.3535	0.893767		YIL041W	1.32824	0.999351		RDN5-1	11	0	0
	YLR300W	1.05419	0.934781		YGL055W	1.87345	0.97788		RDN5-1	12	0	0
	YIL041W	1.32824	0.916804		snR63	21.0627	0.999624		RDN5-1	13	0	0
	YGL055W	1.87345	0.850801		YML098W	2.43254	0.975446		RDN5-1	14	0	0
	snR63	21.0627	0.972641		snR79	47.1786	0.999151		RDN5-1	15	0	0
	YML098W	2.43254	0.80403		snR78	74.7701	0.997013		RDN5-1	16	0	0
	snR79	47.1786	0.971398		SCR1	28.6724	0.993316		RDN5-1	17	0	0
	snR78	74.7701	0.962		YLR106C	1.12523	0.961904		RDN5-1	18	0	3
	SCR1	28.6724	0.941449		YGR094W	2.48446	0.990128		RDN5-1	19	30	44
	YLR106C	1.12523	0.883211		YDR304C	3.05605	0.994798		RDN5-1	20	0	1
	YGR094W	2.48446	0.914753		snR58	42.9896	0.99932		RDN5-1	21	6	3
	YDR304C	3.05605	0.973373		YNL037C	1.54201	0.997746		RDN5-1	22	16	11
	snR58	42.9896	0.983049		YDR225W	7.71178	0.98719		RDN5-1	23	4	1
	YNL037C	1.54201	0.932193		YPL249C-A	1.48983	0.956333		RDN5-1	24	6	4
	YDR225W	7.71178	0.952335		snR43	7.62679	0.998109		RDN5-1	25	2	2
	YPL249C-A	1.48983	0.884546		YGL203C	1.14521	0.97293		RDN5-1	26	14	11
	snR43	7.62679	0.918181		snR85	9.36257	0.993791		RDN5-1	27	7	6
	YGL203C	1.14521	0.833993		YDR050C	1.67336	0.829434		RDN5-1	28	3	5
	snR85	9.36257	0.972279		snR68	32.8529	0.987981		RDN5-1	29	19	18
	YDR050C	1.67336	0.555918		YPL218W	2.75	0.989198		RDN5-1	30	7	2
	snR68	32.8529	0.97802		YPL217C	1.05434	0.977298		RDN5-1	31	10	13
	YPL218W	2.75	0.919695		YML069W	1.47679	0.98784		RDN5-1	32	4	10
	YPL217C	1.05434	0.878334		YOR117W	2.49732	0.989856		RDN5-1	33	4	5
	YML069W	1.47679	0.93953		YDR174W	1.50337	0.98861		RDN5-1	34	16	19
	YOR117W	2.49732	0.902475		snR62	26.86	0.988277		RDN5-1	35	29	30
	YDR174W	1.50337	0.905776		YKL204W	1.35966	0.992362		RDN5-1	36	83	57
	snR62	26.86	0.976927		YBR189W	3.88312	0.993513		RDN5-1	37	19	32
	YKL204W	1.35966	0.912883		snR31	20.7289	0.999385		RDN5-1	38	75	64
	YBR189W	3.88312	0.929835		YMR031C	1.08373	0.991637		RDN5-1	39	163	141
	snR31	20.7289	0.96166		YLR153C	1.04825	0.984933		RDN5-1	40	201	184
	YMR031C	1.08373	0.900817		YDL148C	1.16564	0.995315		RDN5-1	41	114	126
	YLR153C	1.04825	0.944073		snR65	30.09	0.999323		RDN5-1	42	223	277
	YDL148C	1.16564	0.908623		snR9	28.1604	0.998987		RDN5-1	43	122	142
	snR65	30.09	0.967267		YKL182W	1.65838	0.977016		RDN5-1	44	216	228
	snR9	28.1604	0.963266		YML072C	2.47952	0.978062		RDN5-1	45	133	118
	YKL182W	1.65838	0.917539		YGR162W	2.66177	0.976889		RDN5-1	46	73	82
	YML072C	2.47952	0.921914		YDR293C	1.15028	0.984599		RDN5-1	47	282	351
	YGR162W	2.66177	0.951269		YBR172C	1.11831	0.979937		RDN5-1	48	235	301
	YDR293C	1.15028	0.955198		YKR092C	4.49713	0.996539		RDN5-1	49	233	350
	YBR172C	1.11831	0.904226		YAL038W	5.91484	0.992263		RDN5-1	50	277	506
	YKR092C	4.49713	0.958478		YDR170C	1.36136	0.971384		RDN5-1	51	705	743
	YAL038W	5.91484	0.846155		YDL229W	3.36971	0.985508		RDN5-1	52	251	333
	YDR170C	1.36136	0.839164		YDL122W	1.0535	0.974297		RDN5-1	53	349	437
	YDL229W	3.36971	0.939255		YKL176C	1.00241	0.998504		RDN5-1	54	262	386
	YDL122W	1.0535	0.90406		YBR048W	6.19654	0.999234		RDN5-1	55	277	395
	YKL176C	1.00241	0.941098		YLR409C	1.86879	0.986672		RDN5-1	56	53	79
	YBR058C-A	2.0823	0.9346		YER086W	1.08839	0.988966		RDN5-1	57	35	83
	YBR048W	6.19654	0.978295		YOR151C	1.37361	0.99372		RDN5-1	58	137	215
	YLR409C	1.86879	0.935694		YGR116W	1.05923	0.988142		RDN5-1	59	105	162
	YER086W	1.08839	0.806751		YOR341W	1.71491	0.967221		RDN5-1	60	84	144
	YOR151C	1.37361	0.930488		YDR510W	3.59477	0.997969		RDN5-1	61	235	408
	YGR116W	1.05923	0.873878		YNL064C	2.1374	0.980428		RDN5-1	62	718	959
	YOR341W	1.71491	0.942791		YPL250C	3.2871	0.998221		RDN5-1	63	297	384
	YDR510W	3.59477	0.778605		YFR055W	1.56403	0.987311		RDN5-1	64	65	169
	YNL064C	2.1374	0.849295		YER068W	2.05215	0.984376		RDN5-1	65	116	206
	YPL250C	3.2871	0.924818		snR45	30.3779	0.998593		RDN5-1	66	119	143
	YFR055W	1.56403	0.887056		YPL106C	3.87464	0.986558		RDN5-1	67	55	73
	YER068W	2.05215	0.940299		YER048C	1.61224	0.962421		RDN5-1	68	137	192
	snR45	30.3779	0.957248		YBL072C	5.01161	0.977087		RDN5-1	69	125	163
	YPL106C	3.87464	0.908426		YKL060C	4.74259	0.964644		RDN5-1	70	63	103
	YER048C	1.61224	0.926746		YDL060W	1.01394	0.999257		RDN5-1	71	185	265
	YBL072C	5.01161	0.975978		YNL079C	7.51333	0.994664		RDN5-1	72	121	175
	YKL060C	4.74259	0.820717		YDR060W	1.32619	0.979151		RDN5-1	73	151	242
	YDL060W	1.01394	0.942206		YNL175C	1.68317	0.988208		RDN5-1	74	280	411
	YNL079C	7.51333	0.916482		YLR259C	1.17045	0.988286		RDN5-1	75	109	177
	YDR060W	1.32619	0.905718		tM(CAU)Q1	2.17105	0.956053		RDN5-1	76	211	272
	YNL175C	1.68317	0.964533		YDR524C-B	2.37811	0.96571		RDN5-1	77	163	247
	YLR259C	1.17045	0.701434		snR14	26.2625	0.999219		RDN5-1	78	151	245
	tM(CAU)Q1	2.17105	0.934139		snR60	33.3558	0.99838		RDN5-1	79	127	182
	YDR524C-B	2.37811	0.753848		YML026C	3.4133	0.991528		RDN5-1	80	96	227
	snR14	26.2625	0.973611		YNL112W	3.19258	0.993531		RDN5-1	81	107	309
	snR60	33.3558	0.986598		YAL003W	8.24924	0.955499		RDN5-1	82	333	702
	YML026C	3.4133	0.95543		Q0250	6.70106	0.983735		RDN5-1	83	402	889
	YNL112W	3.19258	0.943601		YOR254C	1.60643	0.998802		RDN5-1	84	363	608
	YAL003W	8.24924	0.922528		YOR187W	1.40563	0.998866		RDN5-1	85	246	499
	Q0250	6.70106	0.820043		YEL031W	1.47862	0.994747		RDN5-1	86	763	1168
	YOR254C	1.60643	0.9299		snR51	45.4953	0.986859		RDN5-1	87	451	763
	YOR187W	1.40563	0.836271		YDL225W	1.16425	0.990784		RDN5-1	88	547	811
	YJR135W-A	1.61742	0.812412		YDR508C	2.09538	0.984754		RDN5-1	89	187	404
	YEL031W	1.47862	0.944442		YOL127W	1.83867	0.985545		RDN5-1	90	257	468
	YJR085C	5.48428	0.882015		YPL105C	1.09882	0.990558		RDN5-1	91	496	712
	snR51	45.4953	0.957593		YAR002C-A	2.14848	0.974547		RDN5-1	92	454	611
	YDL225W	1.16425	0.881767		YJL167W	2.65156	0.998435		RDN5-1	93	493	787
	YDR508C	2.09538	0.863885		snR33	30.0164	0.998382		RDN5-1	94	682	1125
	YOL127W	1.83867	0.906228		YOR332W	4.80342	0.974298		RDN5-1	95	662	948
	YPL105C	1.09882	0.850092		YKL081W	3.65559	0.998581		RDN5-1	96	281	714
	YAR002C-A	2.14848	0.910994		YDR418W	2.84137	0.971923		RDN5-1	97	846	1275
	YJL167W	2.65156	0.9524		YLL013C	1.21023	0.972853		RDN5-1	98	199	506
	snR33	30.0164	0.971277		YBR286W	1.47336	0.981853		RDN5-1	99	131	232
	YOR332W	4.80342	0.880578		YBR283C	2.59267	0.972361		RDN5-1	100	359	636
	YKL081W	3.65559	0.935413		YKL104C	2.18617	0.994822		RDN5-1	101	892	1417
	YDR418W	2.84137	0.925629		YGR214W	1.28171	0.990642		RDN5-1	102	421	593
	YLL013C	1.21023	0.879199		snR3	20.1701	0.999019		RDN5-1	103	810	1074
	YBR286W	1.47336	0.929944		YLR029C	6.54146	0.989659		RDN5-1	104	1272	1328
	YBR283C	2.59267	0.89307		YDR365C	3.23317	0.974754		RDN5-1	105	1086	1404
	YKL104C	2.18617	0.931506		snR84	3.11636	0.881629		RDN5-1	106	1472	2061
	YGR214W	1.28171	0.868557		snR75	44.4944	0.99699		RDN5-1	107	465	680
	snR3	20.1701	0.957767		YPR103W	4.01157	0.993175		RDN5-1	108	596	793
	YLR029C	6.54146	0.908823		YPR163C	2.37071	0.971961		RDN5-1	109	456	647
	YDR365C	3.23317	0.911597		YLR449W	4.43087	0.980789		RDN5-1	110	868	1349
	snR84	3.11636	0.874663		YLR110C	6.29602	0.923299		RDN5-1	111	1050	1301
	snR75	44.4944	0.97086		YBL099W	1.55556	0.98004		RDN5-1	112	893	1284
	YPR103W	4.01157	0.862802		snR83	11.0327	0.999504		RDN5-1	113	1647	1827
	YPR163C	2.37071	0.835063		YFL016C	1.13411	0.880338		RDN5-1	114	1659	2028
	YLR449W	4.43087	0.949077		YBR079C	3.00345	0.99087		RDN5-1	115	2038	3104
	YLR110C	6.29602	0.735952		YNL067W	2.46875	0.985266		RDN5-1	116	4386	5831
	YBL099W	1.55556	0.864046		YGL048C	3.07061	0.968991		RDN5-1	117	5173	5917
	snR83	11.0327	0.977802		YMR186W	2.3711	0.980462		RDN5-1	118	2581	3474
	YFL016C	1.13411	0.738191		YHR084W	1.31495	0.998655		RDN5-1	119	3120	4221
	YBR079C	3.00345	0.923689		YGR254W	1.60502	0.991891		RDN5-1	120	2589	3626
	YNL067W	2.46875	0.9384		YJL014W	1.80125	0.983583		RDN5-1	121	7652	7226
	YGL048C	3.07061	0.929328		YML048W	1.87541	0.983209
	YMR186W	2.3711	0.827077		YKR048C	2.63876	0.983638
	YHR084W	1.31495	0.950578		YLR060W	1.01007	0.968197
	YGR254W	1.60502	0.854457		YNL308C	1.16385	0.935577
	YJL014W	1.80125	0.931676		YAL012W	3.60338	0.997991
	YML048W	1.87541	0.927075		snR46	18.3198	0.997043
	YKR048C	2.63876	0.881393		YGR208W	2.50968	0.998588
	YLR060W	1.01007	0.808078		YCR088W	2.30298	0.987932
	YNL308C	1.16385	0.876007		snR42	9.4245	0.999729
	YAL012W	3.60338	0.95728		YDL061C	12.7778	0.974136
	snR46	18.3198	0.957183		YDR037W	3.16216	0.997892
	YGR208W	2.50968	0.92981		YOL057W	1.16105	0.994626
	YCR088W	2.30298	0.93152		snR53	16.6593	0.9937
	snR42	9.4245	0.961719		YKL152C	3.82258	0.986381
	YDL061C	12.7778	0.841597		YNL247W	1.51085	0.989612
	YDR037W	3.16216	0.957723		YCR012W	2.76819	0.881371
	YOL057W	1.16105	0.884495		YLR378C	1.33195	0.985064
	snR53	16.6593	0.983221		YPL262W	2.73756	0.986818
	YKL152C	3.82258	0.849433		YBR247C	1.67769	0.998592
	YNL247W	1.51085	0.958174		YMR058W	1.07692	0.979661
	YCR012W	2.76819	0.69996		YPL090C	1.25973	0.99964
	YLR378C	1.33195	0.871989		YLL008W	1.25587	0.996681
	YPL262W	2.73756	0.937315		YNL124W	1.33063	0.991554
	YBR247C	1.67769	0.919373		YHR146W	1.20243	0.981373
	YMR058W	1.07692	0.858947		YML097C	1.01549	0.985589
	YPL090C	1.25973	0.941682		YMR205C	1.87465	0.981806
	YLL008W	1.25587	0.930824		YGR192C	5.65766	0.925768
	YNL124W	1.33063	0.931277		YBR162C	1.81213	0.986793
	YHR146W	1.20243	0.93078		YJR016C	1.98976	0.990116
	YML097C	1.01549	0.941869		snR49	19.1879	0.99911
	YMR205C	1.87465	0.908404		YMR183C	1.52477	0.973222
	YPL239W	2.12769	0.916454		YKL126W	1.13216	0.995797
	YGR192C	5.65766	0.821233		YGL008C	3.46173	0.902625
	YBR162C	1.81213	0.911839		YPL061W	1.03593	0.976153
	YJR016C	1.98976	0.786909		YDL092W	1.19501	0.967801
	snR49	19.1879	0.966019		YHL015W	13.8661	0.998247
	YMR183C	1.52477	0.801384		snR6	28.3839	0.986817
	YKL126W	1.13216	0.923143		YGR261C	1.28189	0.993404
	YGL008C	3.46173	0.77141		YCL043C	1.07839	0.992502
	YPL061W	1.03593	0.588341		YNL241C	1.50066	0.991271
	YDL092W	1.19501	0.624951		YPR145W	6.70971	0.969418
	YHL015W	13.8661	0.954741		YGR079W	2.10602	0.997585
	snR6	28.3839	0.948682		YEL034W	3.13291	0.992177
	YGR261C	1.28189	0.938094		YML028W	1.55668	0.9896
	YCL043C	1.07839	0.744326		YGL202W	2.03327	0.986761
	YNL241C	1.50066	0.901055		YDR214W	1.51662	0.97274
	YPR145W	6.70971	0.935242		YDL167C	1.12731	0.999594
	YGR079W	2.10602	0.945006		YGL253W	1.17248	0.977183
	YEL034W	3.13291	0.895198		YGR167W	2.24929	0.999796
	YML028W	1.55668	0.641167		YOR014W	1.05937	0.971715
	YGL202W	2.03327	0.949974		YDR363W-A	3.32222	0.996963
	YDR214W	1.51662	0.852224		YCR033W	1.19913	0.987504
	YDL167C	1.12731	0.945179		YOR063W	4.78866	0.968776
	YGL253W	1.17248	0.806146		YCR084C	1.9085	0.994234
	YJR120W	2.53276	0.970077		tD(GUC)Q	7.05333	0.945287
	YGR167W	2.24929	0.935206		YMR277W	1.45794	0.988955
	YOR014W	1.05937	0.895074		YLR185W	2.18211	0.981879
	YDR363W-A	3.32222	0.784208		YGL009C	1.66368	0.98681
	YCR033W	1.19913	0.913154		YPL048W	1.15385	0.996218
	YOR063W	4.78866	0.827597		YLR244C	1.41924	0.985594
	YCR084C	1.9085	0.938722		YBR199W	1.31398	0.996258
	tD(GUC)Q	7.05333	0.987531		YMR246W	1.56595	0.97772
	YMR277W	1.45794	0.930307		YJL115W	1.84881	0.960066
	YLR185W	2.18211	0.920032		YLR019W	1.39698	0.998097
	YGL009C	1.66368	0.870831		YML093W	1.16556	0.979187
	YPL048W	1.15385	0.877902		YLR399C	1.11839	0.970533
	YLR244C	1.41924	0.925909		YER073W	1.48369	0.98682
	YBR199W	1.31398	0.944535		YOR123C	1.2552	0.987082
	YMR246W	1.56595	0.868128		snR17b	11.9459	0.99923
	YJL115W	1.84881	0.899724		YGR280C	1.71936	0.978221
	YLR019W	1.39698	0.914539		YMR116C	3.33414	0.99805
	YML093W	1.16556	0.880919		YIL043C	2.12632	0.997414
	YLR399C	1.11839	0.852835		YHR027C	1.46714	0.999128
	YER073W	1.48369	0.868084		YIL018W	1.38197	0.996285
	YOR123C	1.2552	0.864338		YER125W	1.63045	0.984536
	snR17b	11.9459	0.9683		YER080W	1.70011	0.999578
	YGR280C	1.71936	0.832676		YJR002W	1.30079	0.989165
	YMR116C	3.33414	0.956216		YLR452C	1.28469	0.989683
	YIL043C	2.12632	0.849088		snR30	5.30033	0.999469
	YHR027C	1.46714	0.931389		YML073C	3.57188	0.984157
	YIL018W	1.38197	0.907023		YGR086C	1.13235	0.963623
	YER125W	1.63045	0.924257		YKL082C	3.32184	0.986161
	YER080W	1.70011	0.910794		YDR226W	4.9716	0.97938
	YJR002W	1.30079	0.865568		YDL134C	1.06036	0.999015
	YLR452C	1.28469	0.94273		YJL008C	1.88342	0.99205
	snR30	5.30033	0.930696		YHR071W	3.08696	0.999265
	YML073C	3.57188	0.937266		YHR025W	2.99814	0.999474
	YGR086C	1.13235	0.793799		YJL130C	1.31964	0.971677
	YKL082C	3.32184	0.886575		YFL018C	1.13267	0.990078
	YDR226W	4.9716	0.897909		Q0085	7.31026	0.942086
	YDL134C	1.06036	0.875887		Q0130	17.29	0.964747
	YJL008C	1.88342	0.9039		YML008C	1.34722	0.965017
	YHR071W	3.08696	0.905626		YPL093W	1.15123	0.992485
	YHR025W	2.99814	0.929195		YAL025C	2.68621	0.987594
	YJL130C	1.31964	0.869643		YNR017W	2.71749	0.99973
	YFL018C	1.13267	0.849255		YKL054C	2.94452	0.976962
	Q0085	7.31026	0.854282		YGR180C	4.47303	0.978452
	Q0130	17.29	0.928876		YNR021W	1.75638	0.995031
	YML008C	1.34722	0.85222		YOR298C-A	2.63377	0.98474
	YPL093W	1.15123	0.872726		YHR200W	1.70632	0.974648
	YAL025C	2.68621	0.863491		YOR198C	1.30361	0.984068
	YNR017W	2.71749	0.94604		YBR126C	1.80242	0.997417
	YKL054C	2.94452	0.916964		YJR109C	1.53798	0.978911
	YGR180C	4.47303	0.964053		YMR146C	3.34866	0.970084
	YNR021W	1.75638	0.893441		YHR007C	1.0634	0.981834
	YOR298C-A	2.63377	0.966788		YKL056C	1.34524	0.976356
	YHR200W	1.70632	0.736912		YPR074C	2.2653	0.994334
	YOR198C	1.30361	0.834964		YLR079W	1.12515	0.994828
	YBR126C	1.80242	0.93792		YJL050W	1.76443	0.986061
	YJR109C	1.53798	0.874996		YCR031C	2.09431	0.984159
	YMR146C	3.34866	0.911605		YPR060C	1.5227	0.985475
	YHR007C	1.0634	0.802023		YDR432W	1.22008	0.989235
	YKL056C	1.34524	0.633153		YML085C	1.51027	0.988751
	YDR116C	1.13869	0.858234		YOR132W	1.04106	0.983042
	YPR074C	2.2653	0.888353		YNL281W	1.14069	0.998075
	YLR079W	1.12515	0.804502		YLR195C	1.01243	0.984323
	YJL050W	1.76443	0.957518		YPR102C	1.1219	0.988458
	YCR031C	2.09431	0.950817		YDL084W	1.20656	0.990192
	YPR060C	1.5227	0.940424		YDL192W	3.41392	0.995387
	YDR432W	1.22008	0.92255		YOL059W	1.47014	0.988471
	YML085C	1.51027	0.924512		YGL120C	1.22222	0.991663
	YOR132W	1.04106	0.897154		YPL094C	3.30182	0.978554
	YNL281W	1.14069	0.783323		snR19	3.0088	0.989641
	YLR195C	1.01243	0.908621		YIL142W	2.23801	0.996678
	YPR102C	1.1219	0.921554		YML106W	2.8884	0.986067
	YDL084W	1.20656	0.83244		YML056C	1.39233	0.960307
	YDL192W	3.41392	0.916265		YML012W	2.13994	0.985725
	YOL059W	1.47014	0.873318		YMR309C	1.03526	0.997271
	YGL120C	1.22222	0.92984		YGL026C	1.15772	0.959599
	YAL033W	1.51533	0.906237		YIL022W	1.43673	0.989471
	YPL094C	3.30182	0.954176		YER088C-A	8.65123	0.995749
	snR19	3.0088	0.891887		YBR083W	1.59685	0.983181
	YIL142W	2.23801	0.926624		YNL231C	1.41383	0.992605
	YML106W	2.8884	0.923398		YGR136W	3.34848	0.983245
	YML056C	1.39233	0.900441		YDR429C	1.61939	0.97588
	YFR003C	2.07265	0.804824		YPL043W	1.40379	0.982991
	YCR083W	1.58073	0.819863		YOL038W	2.02745	0.987337
	YML012W	2.13994	0.853152		YBR084C-A	2.19331	0.984158
	YMR309C	1.03526	0.941548		YOR099W	1.16244	0.999468
	YGL026C	1.15772	0.841891		YOR078W	1.96744	0.976778
	YIL022W	1.43673	0.925445		YER056C	1.45818	0.999462
	YER088C-A	8.65123	0.959159		YHR117W	1.52448	0.994065
	YBR083W	1.59685	0.922042		YJR045C	2.4341	0.966787
	YNL231C	1.41383	0.907499		YCL011C	1.00935	0.996995
	YGR136W	3.34848	0.931562		YFR051C	1.1036	0.997975
	YDR429C	1.61939	0.924519		YMR307W	1.6006	0.98741
	YPL043W	1.40379	0.879797		YMR142C	1.18064	0.913636
	YOL038W	2.02745	0.912787		YMR235C	1.7165	0.990505
	YBR084C-A	2.19331	0.892695		YOL039W	1.96262	0.931625
	YNL058C	1.2755	0.897932		YGL103W	1.17482	0.946785
	YOR099W	1.16244	0.929874		YJL034W	2.15276	0.988003
	YOR078W	1.96744	0.887678		snR189	3.0582	0.998917
	YER056C	1.45818	0.90859		YHR208W	1.39171	0.99001
	YHR117W	1.52448	0.939614		YKL180W	1.20906	0.994866
	YJR045C	2.4341	0.883328		YDR190C	1.63649	0.996509
	YCL011C	1.00935	0.889225		YPR113W	1.20664	0.993379
	YFR051C	1.1036	0.912148		YGR285C	1.49309	0.961549
	YMR307W	1.6006	0.751251		YPL163C	1.04342	0.998487
	YMR142C	1.18064	0.757017		YPR169W	1.1021	0.979726
	YMR235C	1.7165	0.9438		YLL045C	2.24773	0.966156
	YOL039W	1.96262	0.633091		YNL322C	1.35775	0.997498
	YGL103W	1.17482	0.672696		YHR018C	1.61925	0.971521
	YJL034W	2.15276	0.939963		YIL121W	1.17311	0.999442
	snR189	3.0582	0.975549		tS(UGA)Q2	7.31111	0.980722
	YHR208W	1.39171	0.807355		YDR154C	1.76068	0.955284
	YKL180W	1.20906	0.870439		YNL154C	1.06703	0.996324
	YDR190C	1.63649	0.916602		YPL210C	1.24753	0.968656
	YPR113W	1.20664	0.954495		YDR033W	1.20976	0.912434
	YGR285C	1.49309	0.772715		YJL190C	2.39949	0.964058
	YPL163C	1.04342	0.875359		YMR044W	1.30182	0.995368
	YPR169W	1.1021	0.832465		YPL143W	2.46054	0.996866
	YLL045C	2.24773	0.763368		YLR432W	2.37405	0.98943
	YNL322C	1.35775	0.893504		YGL049C	1.00073	0.981531
	YHR018C	1.61925	0.853516		YGL031C	1.00427	0.994538
	YIL121W	1.17311	0.924311		YPR043W	2.56305	0.983292
	tS(UGA)Q2	7.31111	0.987738		YPR016C	1.05827	0.990612
	YDR154C	1.76068	0.745876		YFR033C	1.86712	0.984101
	YNL154C	1.06703	0.872317		YDR071C	1.38021	0.976897
	YPL210C	1.24753	0.871464		YGR178C	1.29322	0.989359
	YDR033W	1.20976	0.451103		YOL041C	1.02536	0.972706
	YJL190C	2.39949	0.725922		YJL047C-A	7.0963	0.994359
	YMR044W	1.30182	0.872389		snR81	12.4776	0.998642
	YPL143W	2.46054	0.955491		YHR024C	1.23948	0.993762
	YLR432W	2.37405	0.937877		YJR009C	3.34735	0.993672
	YGL049C	1.00073	0.91205		YGL105W	2.58267	0.937289
	YGL031C	1.00427	0.658094		YJL191W	1.00121	0.989792
	YPR043W	2.56305	0.900322		YDR477W	1.03312	0.949375
	YPR016C	1.05827	0.819611		YGL147C	4.90972	0.973002
	YFR033C	1.86712	0.886622		RPR1	3.39024	0.994869
	YDR071C	1.38021	0.749043		YPL050C	2.13131	0.998446
	YGR178C	1.29322	0.917014		YNL061W	1.88045	0.990045
	YOL041C	1.02536	0.893977		YOL013W-A	2.27604	0.959332
	YJL047C-A	7.0963	0.972049		YNL300W	1.64078	0.999264
	snR81	12.4776	0.945625		YNL217W	1.04077	0.988186
	YHR024C	1.23948	0.901619		YDL137W	3.42125	0.999538
	YJR009C	3.34735	0.923913		YKL120W	3.03692	0.997527
	YGL105W	2.58267	0.819489		YPL004C	1.20468	0.991241
	YJL191W	1.00121	0.822153		YCL054W	1.07482	0.949857
	YDR477W	1.03312	0.758427		YGL148W	1.37931	0.974546
	YGL147C	4.90972	0.918602		YGR020C	2.44538	0.988124
	RPR1	3.39024	0.932704		YLR441C	1.51562	0.994137
	YPL050C	2.13131	0.924764		YBL032W	1.25393	0.982343
	YNL061W	1.88045	0.930965		YJR139C	1.5463	0.933281
	YOL013W-A	2.27604	0.963379		YLR355C	2.23822	0.952961
	YNL300W	1.64078	0.779938		YGR169C-A	2.69176	0.987693
	YNL217W	1.04077	0.894584		YFR001W	3.20813	0.986604
	YDL137W	3.42125	0.903645		YNL178W	3.61964	0.988973
	YKL120W	3.03692	0.970456		YLR075W	2.02853	0.971375
	YPL004C	1.20468	0.875415		YML063W	1.76823	0.987376
	YCL054W	1.07482	0.835889		YLR340W	2.11821	0.971383
	YIL008W	2.81667	0.893526		YMR290C	1.55534	0.998271
	YGL148W	1.37931	0.83223		YDR388W	1.59627	0.990441
	YGR020C	2.44538	0.877641		YNR018W	1.92148	0.970841
	YLR441C	1.51562	0.788269		YDR063W	1.48667	0.993
	YBL032W	1.25393	0.796053		YPR086W	1.46243	0.977544
	YJR139C	1.5463	0.769796		YKL117W	1.80492	0.978443
	YLR355C	2.23822	0.572176		YHR068W	1.05498	0.998629
	YGR169C-A	2.69176	0.909909		YGR185C	1.66582	0.978066
	YFR001W	3.20813	0.942953		YBR151W	1.06099	0.988494
	YNL178W	3.61964	0.889972		YHR081W	1.03243	0.962986
	YLR075W	2.02853	0.719709		YCL009C	2.33011	0.98838
	YML063W	1.76823	0.793248		YLR175W	1.05096	0.966357
	YLR340W	2.11821	0.738612		YLR333C	1.01223	0.988979
	YMR290C	1.55534	0.917573		YPL190C	1.2445	0.963975
	YDR388W	1.59627	0.908835		YJR121W	1.18359	0.990005
	YNR018W	1.92148	0.800075		YDR064W	1.18894	0.991692
	YDR063W	1.48667	0.902322		YJL140W	1.44444	0.989871
	YPR086W	1.46243	0.775093		YNL104C	2.05806	0.997326
	YKL117W	1.80492	0.898441		YOR056C	1.43116	0.988583
	YHR068W	1.05498	0.838299		YCL059C	2.74869	0.974838
	YGR185C	1.66582	0.891577		YDR345C	1.2993	0.983168
	YBR151W	1.06099	0.826954		tK(UUU)Q	1.78378	0.934754
	YHR081W	1.03243	0.829543		YFL031W	2.07121	0.950034
	YCL009C	2.33011	0.807286		tQ(CUG)M	2.16667	0.84545
	YLR175W	1.05096	0.916134		YFR031C-A	1.54167	0.998202
	YLR333C	1.01223	0.770696		YOR310C	1.40104	0.913921
	YPL190C	1.2445	0.847804		YLR429W	1.568	0.996934
	YJR121W	1.18359	0.695966		YCR018C-A	1.59216	0.916317
	YDR064W	1.18894	0.693357		YBL027W	1.85115	0.942492
	YJL140W	1.44444	0.901575		YIL148W	1.07552	0.997191
	YNL104C	2.05806	0.882895		YKL007W	1.07435	0.991273
	YMR161W	1.17037	0.917362		YOR142W	1.37374	0.998017
	YOR056C	1.43116	0.950813		Q0275	3.67654	0.873338
	YCL059C	2.74869	0.92393		YGR148C	3.27991	0.989059
	YDR345C	1.2993	0.783237		YMR120C	1.17763	0.978562
	tK(UUU)Q	1.78378	0.788507		YOL040C	1.32168	0.96358
	YFL031W	2.07121	0.825452		YGR118W	1.41612	0.997557
	tQ(CUG)M	2.16667	0.84838		YDR518W	1.09781	0.998632
	YFR031C-A	1.54167	0.934127		YKL039W	1.56043	0.981409
	YOR310C	1.40104	0.789784		snR5	9.2549	0.998511
	YLR429W	1.568	0.899737		YLR380W	1.02363	0.983723
	YPR039W	1.97619	0.958434		YKL096W-A	2.37993	0.938178
	YCR018C-A	1.59216	0.987813		YLL011W	2.0619	0.987897
	YBL027W	1.85115	0.829806		YJL192C	1.18723	0.997897
	YIL148W	1.07552	0.834858		YCL035C	1.27928	0.999171
	YKL007W	1.07435	0.767533		YFL039C	1.28045	0.97318
	YOR142W	1.37374	0.917561		YEL051W	3.19974	0.991566
	Q0275	3.67654	0.733085		YEL054C	1.08635	0.958215
	YGR148C	3.27991	0.895187		YKR066C	1.93186	0.998928
	YMR120C	1.17763	0.772044		YFR028C	1.06341	0.984803
	YOL040C	1.32168	0.686394		YER126C	1.58779	0.98899
	YGR118W	1.41612	0.825894		YOR052C	2	0.999304
	YDR518W	1.09781	0.895928		YNR001C	1.01042	0.997418
	YKL039W	1.56043	0.90598		YBL001C	1.72381	0.966659
	snR5	9.2549	0.949878		YMR143W	1.2541	0.979423
	YLR380W	1.02363	0.825383		YDR077W	1.42183	0.879087
	YGL226W	1.00269	0.625659		YJR145C	1.02495	0.96624
	YKL096W-A	2.37993	0.593178		YOR224C	1.11338	0.998391
	YLL011W	2.0619	0.92109		YKR094C	1.56159	0.995796
	YJL192C	1.18723	0.889211		YMR123W	1.43089	0.996754
	YCL035C	1.27928	0.832152		tQ(UUG)Q	7.69737	0.964784
	YFL039C	1.28045	0.75922		YOR259C	1.91705	0.996341
	YEL051W	3.19974	0.910315		YEL015W	2.10749	0.996793
	YEL054C	1.08635	0.8209		tG(CCC)D	3.26389	0.982777
	YKR066C	1.93186	0.933654		YCR024C-B	1.13858	0.982702
	YFR028C	1.06341	0.90467		YOR221C	1.1699	0.983498
	YER126C	1.58779	0.854416		YBR082C	1.18266	0.975324
	YOR052C	2	0.955356		YOR369C	2.21065	0.992816
	YNR001C	1.01042	0.906122		YDL213C	2.12242	0.960655
	YBL001C	1.72381	0.719541		YMR197C	1.70948	0.999794
	YOR189W	1.31624	0.759685		YPL091W	1.02273	0.999208
	YMR143W	1.2541	0.899084		YDL065C	1.47328	0.98385
	YDR077W	1.42183	0.408772		YCL063W	1.00314	0.997309
	YJR145C	1.02495	0.810225		YOR164C	1.29925	0.998767
	YOR224C	1.11338	0.701433		YEL033W	2.34048	0.961701
	YKR094C	1.56159	0.881388		YML053C	1.17684	0.98448
	YMR123W	1.43089	0.801187		YLR388W	1.74269	0.986818
	tQ(UUG)Q	7.69737	0.9587		YLR109W	1.32203	0.663018
	YOR259C	1.91705	0.91968		YBR025C	1.34937	0.989331
	YEL015W	2.10749	0.931167		YGL058W	2.96917	0.985375
	YLR068W	1.10746	0.815138		tV(UAC)Q	1.42105	0.919223
	tG(CCC)D	3.26389	0.94827		YBR181C	1.32832	0.998506
	YOR265W	1.91277	0.940219		Q0080	1.90476	0.901547
	YCR024C-B	1.13858	0.607769		tF(GAA)Q	2.29333	0.983585
	YDR374W-A	1.21111	0.902166		tP(UGG)O3	1.73333	0.854666
	YOR221C	1.1699	0.85108		tR(CCG)L	7.20833	0.985459
	YBR082C	1.18266	0.718024		YBR244W	1.12883	0.998651
	YOR369C	2.21065	0.858434		YPR062W	1.31447	0.805213
	YIR015W	1.01839	0.821706		tS(GCU)Q1	3.62791	0.965855
	YDL213C	2.12242	0.881837		tY(GUA)Q	4.08333	0.948461
	YMR197C	1.70948	0.872373		tL(GAG)G	2.47561	0.989364
	YPL091W	1.02273	0.924457		YDR377W	3.0915	0.988029
	YDL065C	1.47328	0.874828		tP(UGG)L	1.28155	0.793785
	YCL063W	1.00314	0.891475		tG(UCC)Q	1.24	0.969629
	YOR164C	1.29925	0.914525		YOL109W	1.85673	0.988224
	YEL033W	2.34048	0.849735		tR(ACG)J	1.64384	0.987573
	YBR162W-A	1.05051	0.785796		YLR285C-A	1.0117	0.781256
	YML053C	1.17684	0.863618		tI(GAU)Q	2.35526	0.943289
	YLR388W	1.74269	0.923162		YER138W-A	1.53333	0.933802
	YLR109W	1.32203	0.490342		YDR366C	1.31078	0.932407
	YBR025C	1.34937	0.829032		tA(UGC)Q	1.94737	0.905318
	YPL010W	1.16842	0.886542		tS(CGA)C	1.86139	0.963934
	YGL058W	2.96917	0.898748		tL(CAA)L	1.1913	0.951029
	tV(UAC)Q	1.42105	0.837093		snR41	1.37895	0.706194
	YBR181C	1.32832	0.942131
	YBL028C	2.05607	0.878631
	Q0080	1.90476	0.692498
	tF(GAA)Q	2.29333	0.997558
	tP(UGG)O3	1.73333	0.969454
	tR(CCG)L	7.20833	0.971016
	YBR244W	1.12883	0.870573
	YPR062W	1.31447	0.653849
	tS(GCU)Q1	3.62791	0.846955
	YJR133W	1.47778	0.886324
	YDL053C	1.02509	0.799421
	YBR256C	1.28591	0.891309
	YPL059W	1.25166	0.915275
	YDL064W	1.25171	0.860235
	tY(GUA)Q	4.08333	0.98328
	tL(GAG)G	2.47561	0.942671
	YDR377W	3.0915	0.862683
	tP(UGG)L	1.28155	0.824435
	YGR008C	1.81176	0.748203
	tG(UCC)Q	1.24	0.840639
	YOL109W	1.85673	0.797719
	tR(ACG)J	1.64384	0.822112
	YLR285C-A	1.0117	0.855334
	tE(UUC)M	1.40278	0.844987
	tI(GAU)Q	2.35526	0.903732
	YER138W-A	1.53333	0.85177
	YDR366C	1.31078	0.969661
	tA(UGC)Q	1.94737	0.985435
	tS(CGA)C	1.86139	0.886912
	tL(CAA)L	1.1913	0.845708
	snR41	1.37895	0.933574
[truncated: 38 more columns]

## Sheet: Figure 2
	Figure 2a		Nucleotide position (nt) on RDN5-1
			1	2	3	4	5	6	7	8	9	10	11	12	13	14	15	16	17	18	19	20	21	22	23	24	25	26	27	28	29	30	31	32	33	34	35	36	37	38	39	40	41	42	43	44	45	46	47
	Transcript length (nt)	40	1	0.981387	0.304569	0.203046	0.101523	0.406091	0.203046	0.169205	0.236887	1	0.879865	0.913706	0.913706	0.541455	0.203046	0.0338409	0.169205	0.0338409	0.101523	0.0676819	0.270728	0.744501	0	0	0	0	0	0	0	0	0	0	0	0	0	0	0	0	0	0	NA	NA	NA	NA	NA	NA	NA
		41	1	0.875	0.5	0.25	0.1875	0.375	0.125	0.1875	0.125	1	0.3125	0.75	1	0.3125	0.1875	0.0625	0.125	0.0625	0.125	0.3125	0.4375	0.8125	0.625	0	0	0	0	0	0	0	0	0	0	0	0	0	0	0	0	0	0	NA	NA	NA	NA	NA	NA
		42	1	0.822281	0.397878	0.530504	0.132626	0.265252	0.132626	0.132626	0.238727	1	0.848806	0.477454	0.66313	0.291777	0.371353	0.132626	0.185676	0	0.106101	0.0795756	0.291777	0.689655	0.689655	1	0	0	0	0	0	0	0	0	0	0	0	0	0	0	0	0	0	0	NA	NA	NA	NA	NA
		43	1	1	0.39548	0.112994	0.0564972	0.225989	0.169492	0.112994	0.169492	1	0.847458	0.677966	0.79096	0.169492	0.0564972	0.112994	0.225989	0	0.169492	0.0564972	0.112994	0.847458	0.621469	0.508475	0.451977	0	0	0	0	0	0	0	0	0	0	0	0	0	0	0	0	0	0	NA	NA	NA	NA
		44	0.895062	0.771605	0.216049	0.308642	0.0617284	0.493827	0.123457	0.216049	0.185185	1	1	0.771605	0.709877	0.339506	0.246914	0.0925926	0.0308642	0	0.0308642	0.216049	0.123457	0.555556	0.679012	1	0.246914	0.0308642	0	0	0	0	0	0	0	0	0	0	0	0	0	0	0	0	0	0	NA	NA	NA
		45	0.933333	0.933333	0.2	0.133333	0.0666667	0.4	0.0666667	0.0666667	0.0666667	1	0.933333	0.733333	1	0.133333	0.266667	0.133333	0.133333	0.0666667	0.133333	0	0.133333	1	1	0.866667	0.333333	0.0666667	0.4	0	0	0	0	0	0	0	0	0	0	0	0	0	0	0	0	0	0	NA	NA
		46	0.923077	0.717949	0	0.102564	0	0.307692	0.205128	0.102564	0.205128	1	0.923077	1	0.410256	0.205128	0.102564	0.102564	0.102564	0.102564	0.205128	0.102564	0.205128	1	0.512821	0.820513	0.512821	0.307692	0.307692	0.102564	0	0	0	0	0	0	0	0	0	0	0	0	0	0	0	0	0	0	NA
		47	0.928382	0.901857	0.371353	0.477454	0.344828	0.424403	0.132626	0.159151	0.238727	1	1	0.848806	0.71618	0.291777	0.132626	0.159151	0.0795756	0.0530504	0.159151	0.238727	0.265252	0.848806	1	0.795756	0.981432	0.344828	0.265252	0.132626	0.265252	0	0	0	0	0	0	0	0	0	0	0	0	0	0	0	0	0	0
		48	1	0.765832	0.265096	0.294551	0.17673	0.441826	0.0883652	0.235641	0.147275	1	0.765832	0.559647	0.706922	0.353461	0.324006	0.235641	0.412371	0.17673	0.11782	0.530191	0.382916	0.677467	1	0.942563	0.765832	0.265096	0.11782	0.0294551	0.206186	0.0883652	0	0	0	0	0	0	0	0	0	0	0	0	0	0	0	0	0
		49	1	0.754717	0.408805	0.408805	0.534591	0.754717	0.251572	0.220126	0.125786	0.786164	0.628931	0.471698	0.81761	0.314465	0.408805	0.597484	0.566038	0.314465	0.251572	0.81761	0.566038	1	0.943396	1	0.691824	0.283019	0.0628931	0.0314465	0.157233	0.0628931	0.220126	0	0	0	0	0	0	0	0	0	0	0	0	0	0	0	0
		50	0.95339	0.614407	0.572034	0.635593	0.254237	0.381356	0.254237	0.317797	0.169492	1	0.529661	0.529661	0.466102	0.423729	0.148305	0.169492	0.254237	0.190678	0.275424	0.444915	0.508475	1	0.826271	1	0.65678	0.275424	0.29661	0.0211864	0.169492	0.233051	0.360169	0.275424	0	0	0	0	0	0	0	0	0	0	0	0	0	0	0
		51	0.840764	0.66242	0.369427	0.44586	0.44586	0.407643	0.229299	0.229299	0.356688	1	0.840764	0.713376	0.89172	0.496815	0.458599	0.242038	0.318471	0.11465	0.267516	0.522293	0.649682	0.968153	1	1	0.738854	0.369427	0.254777	0.101911	0.33121	0.420382	0.305732	0.369427	0.191083	0	0	0	0	0	0	0	0	0	0	0	0	0	0
		52	0.833333	0.861111	0.222222	0.333333	0.194444	0.277778	0.222222	0.0833333	0.194444	1	0.888889	0.611111	0.75	0.333333	0.166667	0.333333	0.277778	0.0277778	0.166667	0.277778	0.583333	1	1	1	0.833333	0.222222	0.0277778	0.0277778	0.166667	0.25	0.138889	0.194444	0.138889	0.111111	0	0	0	0	0	0	0	0	0	0	0	0	0
		53	0.785714	0.785714	0.380952	0.47619	0.309524	0.309524	0.238095	0.166667	0.238095	1	0.857143	0.690476	0.738095	0.238095	0.261905	0.285714	0.261905	0.142857	0.357143	0.738095	0.595238	1	0.904762	1	0.738095	0.380952	0.214286	0.0952381	0.333333	0.261905	0.214286	0.357143	0.119048	0.0952381	0.142857	0	0	0	0	0	0	0	0	0	0	0	0
		54	1	0.539811	0.350877	0.458839	0.350877	0.323887	0.188934	0.161943	0.161943	1	1	0.890688	0.809717	0.377868	0.350877	0.269906	0.242915	0.215924	0.269906	0.593792	0.350877	0.944669	0.593792	0.97166	0.377868	0.161943	0	0.0269906	0.0809717	0.242915	0.377868	0.296896	0.0809717	0.107962	0.107962	0.215924	0	0	0	0	0	0	0	0	0	0	0
		55	1	0.843373	0.361446	0.421687	0.421687	0.210843	0.271084	0.301205	0.421687	1	0.903614	0.753012	0.963855	0.240964	0.301205	0.0903614	0.421687	0.060241	0.542169	0.783133	0.542169	0.873494	0.933735	1	0.542169	0.301205	0.0903614	0	0.240964	0.361446	0.240964	0.271084	0.180723	0.180723	0.150602	0.120482	0.210843	0	0	0	0	0	0	0	0	0	0
		56	0.444444	0.111111	0.444444	0.111111	0.111111	0.111111	0	0.111111	0.111111	0.666667	1	1	0.222222	0	0.222222	0	0.333333	0	0.333333	0.444444	0.333333	1	1	0.666667	0.444444	0.111111	0	0	0.333333	0.222222	0	0.111111	0	0	0.111111	0	0.111111	0	0	0	0	0	0	0	0	0	0
		57	1	0.8	0.8	0.6	0.2	0	1	0.2	0	0.8	0.2	0.8	0.6	0	0	0.4	0.2	0.4	0.8	1	0.2	1	1	0.6	0.6	0	0	0	0.2	0	0.2	0.6	0	0	0.2	0.4	0.2	0.4	0.4	0	0	0	0	0	0	0	0
		58	0.970874	0.776699	0.38835	0.647249	0.453074	1	0.12945	0.38835	0.12945	0.517799	0.453074	0.970874	1	0.38835	0.38835	0.38835	0.2589	0.38835	0.776699	1	0.647249	0.776699	0.776699	0.970874	0.0647249	0.12945	0.0647249	0	0.12945	0.12945	0.194175	0.194175	0.323625	0.194175	0.0647249	0.517799	0.647249	0.711974	0.194175	0.323625	0	0	0	0	0	0	0
		59	1	0.720721	0.540541	0.720721	0.630631	0.630631	0.0900901	0.0900901	0.27027	0.810811	0.990991	0.990991	0.900901	0.36036	0.540541	0.45045	0.36036	0.18018	0.540541	1	0.36036	1	0.630631	0.540541	0.0900901	0.18018	0	0.36036	0.18018	0.45045	0.540541	0.18018	0.0900901	0	0.0900901	0.27027	0.36036	0.36036	0.36036	0.36036	0.27027	0	0	0	0	0	0
		60	0.916667	0.5	0.333333	0.25	0.5	0.583333	0	0.0833333	0.166667	0.916667	1	0.583333	1	0.333333	1	0.25	0.25	0.0833333	0.416667	0.583333	0.583333	1	0.583333	0.416667	0	0.0833333	0.0833333	0.0833333	0.0833333	0.25	0.166667	0.25	0.0833333	0.166667	0.25	0.75	0.0833333	0.166667	0.333333	0.0833333	0	0.166667	0	0	0	0	0
		61	0.851852	1	0.481481	0.555556	0.518519	0.703704	0.407407	0.259259	0.0740741	0.814815	1	0.814815	1	0.851852	0.703704	0.592593	1	0.37037	0.333333	0.407407	0.592593	1	0.851852	0.592593	0.148148	0	0	0.0740741	0.111111	0.37037	0.333333	0.259259	0.37037	0.296296	0.148148	0.148148	0.333333	0.481481	0.185185	0.0740741	0.333333	0.407407	0.148148	0	0	0	0
		62	0.904523	0.789663	0.603015	0.68916	0.445083	0.445083	0.129218	0.28715	0.272793	1	1	0.775305	1	0.717875	1	0.832735	0.646088	0.258435	0.40201	0.51687	0.63173	0.732233	0.603015	0.818378	0.258435	0.215363	0.301508	0.186648	0.244078	0.272793	0.28715	0.445083	0.373295	0.157933	0.258435	0.373295	0.488155	0.373295	0.34458	0.17229	0.45944	0.588658	0.330223	0.129218	0	0	0
		63	0.601719	0.601719	0.544413	0.401146	0.286533	0.286533	0.200573	0.25788	0.143266	1	0.974212	1	1	1	0.659026	0.401146	0.458453	0.25788	0.25788	0.458453	0.286533	0.630372	0.544413	0.573066	0.143266	0.114613	0.0573066	0.0859599	0.0859599	0.200573	0.17192	0.487106	0.315186	0.0859599	0.200573	0.17192	0.200573	0.25788	0.114613	0.0286533	0.114613	0.429799	0.229226	0.200573	0.0859599	0	0
		64	0.618557	0.206186	0.343643	0.618557	0.0687285	0.274914	0.206186	0.206186	0.137457	1	1	1	1	0.4811	0.343643	0.274914	0.137457	0.137457	0.206186	0.274914	0.274914	0.824742	0.412371	0.412371	0	0.206186	0	0	0.137457	0.137457	0.0687285	0.206186	0.137457	0	0.0687285	0	0.137457	0.0687285	0	0.0687285	0.137457	0.137457	0.343643	0.0687285	0	0.0687285	0
		65	1	1	0.6875	0.4375	0.1875	0.3125	0.0625	0.125	0.0625	1	1	0.5625	1	0.1875	0.3125	0.25	0.4375	0.125	0.1875	0.6875	0.3125	0.8125	0.3125	0.5	0.125	0	0	0.25	0	0.0625	0.1875	0.4375	0.125	0.0625	0.0625	0.0625	0.1875	0.3125	0.25	0.125	0.125	0.375	0.25	0	0.0625	0	0
		66	1	0.444444	1	0.777778	0.444444	1	0.222222	0.333333	0.333333	1	1	1	1	0.777778	0.888889	0.444444	0.333333	0.111111	0.444444	0.888889	0.333333	0.888889	0.666667	0.777778	0.111111	0	0	0	0.111111	0.222222	0.444444	0.333333	0.222222	0.222222	0.111111	0.111111	0.111111	0	0.222222	0	0.333333	0.555556	0.222222	0	0.111111	0	0
		67	0.166667	0.5	1	0.333333	0.333333	0.5	0	0.5	0.166667	1	1	1	1	0.666667	0.833333	0.5	0.166667	0	0.333333	0.166667	0.166667	0.333333	0.5	0.5	0.166667	0	0	0	0.5	0	0.166667	0.333333	0.333333	0	0	0.166667	0.333333	0	0.166667	0	0	0	0	0	0.333333	0	0
		68	0.5625	0.625	0.5	0.4375	0.4375	0.375	0.125	0.1875	0.125	1	0.75	1	1	0.3125	0.5	0.3125	0.375	0.0625	0.3125	0.3125	0.4375	1	0.3125	1	0.0625	0.0625	0	0	0.0625	0.3125	0.375	0.1875	0.3125	0.25	0.125	0.125	0.3125	0.0625	0	0.3125	0.25	0.1875	0.125	0.125	0.0625	0.375	0.0625
		69	0.603448	1	0.431034	0.603448	0.344828	0.603448	0.258621	0.258621	0.172414	1	0.603448	0.862069	1	0.862069	1	0.689655	0.0862069	0.0862069	0.431034	0.603448	0.258621	0.775862	0.948276	0.689655	0.431034	0.344828	0	0.172414	0.0862069	0.0862069	0.431034	0.172414	0.344828	0.258621	0.258621	0	0.0862069	0.0862069	0.258621	0.172414	0.172414	0.603448	0	0.0862069	0.0862069	0.258621	0.0862069
		70	1	0.610687	0.458015	0.610687	0.763359	0.458015	0.305344	0.763359	0.152672	1	1	0.305344	0.458015	0.305344	0.610687	0.458015	0.763359	0	0.763359	0.152672	0.458015	0.916031	0.610687	0.610687	0.763359	0.152672	0.305344	0	0.305344	0.152672	0.152672	1	0	0	0	0	0	0	0	0.458015	0.152672	0.305344	0.152672	0.152672	0.458015	0.305344	0.152672
		71	1	1	0.272727	0.318182	0.318182	0.363636	0.0909091	0.0909091	0.318182	1	0.545455	0.5	0.727273	0.454545	0.227273	0.454545	0.363636	0.0454545	0.318182	0.409091	0.318182	0.863636	0.727273	1	0.0909091	0.136364	0.0454545	0	0.227273	0.136364	0.0909091	0.181818	0.181818	0.0454545	0	0.136364	0.0909091	0	0.181818	0.181818	0.272727	0.318182	0.181818	0.227273	0.0454545	0.136364	0
		72	1	1	0.25	1	0.625	0.625	0.125	0.125	0.0625	1	0.375	0.3125	0.625	0.3125	0.375	0.3125	0.25	0.0625	0.75	0.3125	0.4375	0.3125	0.625	1	0.3125	0.125	0.125	0.125	0.0625	0.125	0.1875	0.25	0	0	0	0.0625	0	0.0625	0.125	0	0.1875	0.3125	0.375	0.1875	0.125	0.125	0
		73	1	0.933333	0.6	0.6	0.533333	0.666667	0.133333	0.0666667	0.2	1	0.6	0.533333	0.666667	0.466667	0.4	0.333333	0.2	0.2	0.266667	0.266667	0.333333	1	1	1	0.666667	0.133333	0.133333	0.2	0.2	0.4	0.133333	0.266667	0.4	0.2	0.2	0.533333	0.333333	0.266667	0.133333	0.266667	0.533333	0.266667	0.2	0.333333	0.133333	0.0666667	0
		74	0.84453	0.84453	0.268714	0.268714	0.460653	0.422265	0.0767754	0.191939	0.153551	1	0.729367	0.84453	0.959693	0.460653	0.614203	0.345489	0.268714	0.0383877	0.191939	0.383877	0.230326	1	1	1	0.575816	0.345489	0	0.0767754	0.422265	0.49904	0.460653	0.575816	0.230326	0.191939	0.268714	0.115163	0.307102	0.422265	0.153551	0.422265	0.575816	0.690979	0.422265	0.575816	0.153551	0.345489	0.191939
		75	0.973451	0.530973	0.265487	0.442478	0.619469	1	0.176991	0.0884956	0.176991	1	0.619469	0.884956	0.79646	0.619469	0.353982	0.176991	0.176991	0	0.619469	0.353982	0	0.884956	1	1	0.442478	0.265487	0	0.0884956	0.176991	0.353982	0.353982	0.442478	0.353982	0.176991	0.176991	0.176991	0.0884956	0.176991	0.0884956	0.265487	0.265487	0.176991	0.442478	0.353982	0.442478	0.176991	0.265487
		76	0.647059	0.588235	0.470588	0.235294	0.823529	1	0	0.294118	0.117647	0.470588	0.352941	0.823529	1	0.588235	0.941176	0.294118	0.117647	0	0.0588235	0.411765	0.117647	1	0.823529	1	0.705882	0.411765	0	0.235294	0.176471	0.411765	0.588235	0.647059	0.411765	0.294118	0	0.176471	0.823529	0.235294	0.647059	0.352941	0.647059	0.647059	0.529412	0.529412	0.117647	0.352941	0.176471
		77	0.833333	0.530303	0.30303	0.378788	0.606061	1	0.0757576	0.151515	0.227273	0.530303	0.909091	0.30303	0.984848	0.757576	0.606061	0.530303	0.530303	0.0757576	0.30303	0.30303	0.606061	1	1	1	0.681818	0.151515	0.0757576	0.151515	0.378788	0.681818	0.30303	0.833333	0.30303	0.30303	0.30303	0.30303	0.378788	0.227273	0.454545	0.151515	0.530303	0.833333	0.606061	0.833333	0.30303	0.30303	0.151515
		78	0.896861	1	0.896861	0.269058	0.986547	0.717489	0.179372	0.179372	0.0896861	0.807175	0.717489	0.986547	0.896861	0.179372	0.986547	0.179372	0.179372	0.0896861	0.44843	0.717489	0.358744	1	1	1	0.358744	0.269058	0	0.0896861	0.269058	0.896861	0.627803	0.627803	0.44843	0.627803	0.44843	0.358744	0.44843	0.538117	0.44843	0.358744	0.538117	0.807175	0.717489	0.538117	0.44843	0.627803	0.179372
		79	0.983607	0.737705	0.163934	0.327869	0.163934	0.409836	0	0.163934	0	0.491803	0.327869	0.819672	0.737705	0.819672	0.655738	0.0819672	0.245902	0.163934	0.409836	0.245902	0.57377	1	1	1	0.491803	0.57377	0.0819672	0.245902	0.245902	0.491803	0.327869	1	0.327869	0.163934	0.163934	0	0.327869	0.0819672	0.163934	0.163934	0.409836	0.245902	0.491803	0.57377	0.327869	0.163934	0.0819672
		80	0.81448	0.361991	0.361991	0.0904977	1	0.995475	0.0904977	0.0904977	0.0904977	0.81448	0.452489	0.723982	0.904977	1	0.904977	0.271493	0.0904977	0.0904977	0.452489	0.180995	0.452489	1	0.723982	1	0.723982	0.271493	0.0904977	0	0.633484	0.180995	0.271493	0.633484	0.723982	0.0904977	0.452489	0.0904977	0.271493	0.271493	0.0904977	0.361991	0.361991	0.723982	0.542986	0.361991	0.361991	0.180995	0.0904977
		81	1	0.416667	0.333333	0.25	0.75	1	0	0	0.333333	1	0.416667	0.833333	0.833333	0.75	0.5	0.166667	0	0.166667	0.25	0.666667	0.75	1	1	1	0.25	0.416667	0.416667	0.333333	0.5	0.333333	0.25	0.916667	0.333333	0.583333	0.416667	0.416667	0.5	0.416667	0.333333	0.416667	0.833333	0.833333	0.666667	0.5	0.333333	0.333333	0.25
		82	0.326531	0.380952	0.136054	0.272109	0.653061	1	0.108844	0.0272109	0.163265	1	0.517007	0.843537	0.816327	0.707483	0.517007	0.272109	0.190476	0.0272109	0.190476	0.29932	0.29932	1	0.789116	1	0.408163	0.272109	0.136054	0.272109	0.217687	0.408163	0.62585	0.870748	0.62585	0.408163	0.380952	0.353741	0.62585	0.462585	0.326531	0.462585	0.598639	0.598639	0.680272	0.571429	0.244898	0.326531	0.29932
		83	0.539846	0.385604	0.257069	0.179949	0.154242	0.359897	0.179949	0.128535	0.282776	1	0.92545	1	0.745501	0.437018	0.411311	0.231362	0.205656	0.154242	0.437018	0.462725	0.694087	1	0.976864	1	0.565553	0.565553	0.154242	0.205656	0.33419	0.642674	0.59126	0.771208	0.66838	0.437018	0.385604	0.488432	0.514139	0.539846	0.385604	0.488432	0.899743	1	0.616967	0.565553	0.411311	0.514139	0.257069
		84	0.666667	0.3	0.1	0.2	0.4	0.566667	0	0.1	0.2	1	0.733333	1	1	0.733333	0.4	0.3	0.1	0.0666667	0.166667	0.266667	0.5	1	1	1	0.7	0.5	0.1	0.3	0.566667	0.533333	0.433333	0.7	0.933333	0.4	0.533333	0.533333	0.8	0.366667	0.666667	0.466667	0.7	0.733333	0.866667	0.7	0.5	0.4	0.266667
		85	0.24	0.12	0.08	0.16	0.44	0.48	0.04	0.12	0.16	1	0.84	0.8	1	0.56	0.52	0.32	0.16	0.04	0.28	0.4	0.24	1	1	0.96	0.36	0.28	0.08	0.2	0.4	0.52	0.48	0.56	0.76	0.92	0.36	0.64	0.56	0.52	0.56	0.68	0.68	1	0.88	0.56	0.32	0.32	0.24
		86	0.315353	0.26556	0.13278	0.248963	0.19917	0.414938	0.116183	0.149378	0.282158	1	0.746888	0.912863	0.780083	0.448133	0.39834	0.215768	0.232365	0.0995851	0.116183	0.365145	0.448133	1	1	1	0.580913	0.365145	0.215768	0.19917	0.514523	0.580913	0.647303	0.73029	0.6639	0.481328	0.381743	0.431535	0.580913	0.547718	0.580913	0.829876	1	0.846473	0.846473	0.680498	0.614108	0.547718	0.46473
		87	0.377834	0.277078	0.125945	0.0755668	0.251889	0.478589	0.0503778	0.0503778	0.151134	1	0.70529	0.957179	0.730479	0.428212	0.403023	0.277078	0.100756	0.125945	0.2267	0.251889	0.302267	1	0.906801	1	0.554156	0.352645	0.176322	0.151134	0.478589	0.327456	0.680101	0.780856	0.680101	0.453401	0.377834	0.503778	0.654912	0.403023	0.604534	0.680101	1	0.982368	1	0.730479	0.503778	0.554156	0.277078
		88	0.425532	0.236407	0.165485	0.189125	0.212766	0.307329	0.118203	0.0472813	0.165485	1	0.827423	0.851064	0.661939	0.449173	0.496454	0.260047	0.189125	0.118203	0.330969	0.401891	0.35461	1	0.969267	1	0.661939	0.401891	0.0472813	0.165485	0.401891	0.638298	0.520095	0.827423	0.614657	0.496454	0.401891	0.520095	1	0.472813	0.661939	0.898345	1	0.898345	0.827423	0.614657	0.567376	0.661939	0.401891
		89	0.268817	0.0537634	0.268817	0.322581	0.376344	0.483871	0.16129	0.268817	0.107527	0.752688	0.483871	0.645161	0.698925	0.591398	0.430108	0.591398	0.376344	0.107527	0.322581	0.430108	0.322581	0.806452	1	1	0.537634	0.215054	0.0537634	0.215054	0.430108	0.591398	0.483871	0.860215	1	0.430108	0.483871	0.483871	0.537634	0.430108	0.483871	0.537634	0.860215	1	0.752688	1	0.645161	0.376344	0.376344
		90	0.556845	0.0464037	0.278422	0.278422	0.185615	0.464037	0.0928074	0.0928074	0.0928074	1	0.742459	0.649652	0.974478	0.417633	0.556845	0.417633	0.37123	0.185615	0.37123	0.556845	0.324826	1	0.881671	1	0.556845	0.278422	0.185615	0.185615	0.556845	0.603248	0.742459	1	0.788863	0.324826	0.37123	0.510441	0.556845	0.649652	0.556845	0.696056	0.881671	1	0.649652	0.742459	0.556845	0.835267	0.278422
		91	0.351351	0.27027	0.27027	0.243243	0.324324	0.405405	0.0540541	0.189189	0.0540541	0.810811	0.72973	0.459459	0.891892	0.459459	0.324324	0.216216	0.216216	0.0810811	0.27027	0.405405	0.27027	0.72973	1	1	0.621622	0.324324	0.162162	0.189189	0.459459	0.486486	0.297297	0.837838	0.459459	0.405405	0.702703	0.540541	0.648649	0.486486	0.783784	1	1	1	0.810811	0.756757	0.702703	0.621622	0.486486
		92	0.758621	0.413793	0.482759	0.413793	0.241379	0.586207	0.103448	0.137931	0.0689655	0.655172	0.724138	0.724138	0.655172	0.62069	0.413793	0.482759	0.413793	0.206897	0.344828	0.62069	0.586207	1	0.862069	1	0.758621	0.206897	0.206897	0.172414	0.448276	0.586207	0.586207	0.655172	1	0.448276	0.758621	0.413793	0.655172	0.62069	0.724138	1	1	0.931034	0.724138	0.827586	0.62069	0.655172	0.551724
		93	0.514286	0.457143	0.571429	0.457143	0.428571	0.628571	0.371429	0.0285714	0.142857	0.514286	0.742857	0.714286	0.885714	0.714286	0.4	0.342857	0.428571	0.0857143	0.285714	0.485714	0.342857	1	1	1	0.714286	0.4	0.0285714	0.257143	0.828571	0.542857	0.714286	0.514286	0.828571	0.485714	0.542857	0.628571	0.828571	0.514286	0.771429	1	0.971429	1	1	0.742857	0.8	0.457143	0.342857
		94	0.642857	0.5	0.5	0.428571	0.452381	0.690476	0.238095	0.428571	0.142857	0.714286	0.857143	0.761905	0.904762	0.690476	0.690476	0.47619	0.5	0.142857	0.404762	0.97619	0.857143	1	0.857143	1	0.833333	0.357143	0.261905	0.142857	0.761905	0.690476	0.714286	1	0.690476	0.642857	0.642857	0.785714	0.952381	0.619048	1	1	1	0.928571	0.809524	0.619048	0.738095	0.690476	0.52381
		95	0.682927	0.439024	0.487805	0.268293	0.414634	0.97561	0.195122	0.292683	0.146341	0.829268	0.780488	0.536585	1	0.512195	0.609756	0.512195	0.634146	0.0487805	0.341463	0.536585	0.536585	1	1	1	0.560976	0.414634	0.0243902	0.195122	0.487805	0.560976	0.512195	0.731707	0.585366	0.512195	0.439024	0.658537	0.780488	0.585366	0.731707	0.902439	1	1	0.731707	0.731707	0.731707	0.487805	0.463415
		96	0.666667	0.196078	0.27451	0.196078	0.196078	0.54902	0.196078	0.27451	0.235294	0.941176	0.823529	0.980392	1	0.823529	0.509804	0.588235	0.313725	0.0784314	0.392157	0.745098	0.313725	1	0.941176	1	0.392157	0.117647	0.117647	0.117647	0.27451	0.470588	0.901961	0.784314	0.941176	0.431373	0.509804	0.705882	0.862745	0.392157	0.745098	0.862745	1	1	0.941176	0.823529	0.862745	0.392157	0.352941
		97	0.792683	0.54878	0.325203	0.528455	0.447154	0.792683	0.264228	0.487805	0.182927	0.731707	0.670732	0.609756	0.914634	0.630081	0.569106	0.487805	0.386179	0.223577	0.50813	0.630081	0.528455	1	1	1	0.630081	0.304878	0.264228	0.203252	0.54878	0.752033	0.752033	0.752033	0.711382	0.609756	0.54878	0.752033	0.528455	0.711382	0.630081	1	0.97561	1	0.995935	0.752033	0.670732	0.772358	0.609756
		98	0.777202	0.259067	0.207254	0.362694	0.362694	0.777202	0.15544	0.103627	0.103627	0.518135	0.518135	0.777202	0.829016	0.414508	0.725389	0.259067	0.207254	0.103627	0.518135	0.259067	0.466321	0.984456	0.984456	1	0.259067	0.103627	0.207254	0.0518135	0.207254	0.414508	0.414508	0.621762	0.518135	0.466321	0.362694	0.362694	0.725389	0.673575	0.621762	0.673575	1	1	1	0.880829	0.777202	0.310881	0.259067
		99	0.18018	0.630631	0.18018	0.0900901	0.27027	0.720721	0.18018	0	0.18018	0.990991	0.540541	0.990991	0.810811	0.900901	0.45045	0.45045	0.36036	0	0.540541	0.36036	0.36036	1	0.720721	1	0.36036	0.36036	0	0.18018	0.18018	0.36036	0.45045	0.810811	0.630631	0.27027	0	0.27027	0.540541	0.630631	0.630631	0.540541	1	0.630631	1	0.630631	0.630631	0.720721	0.540541
		100	0.807692	0.269231	0.192308	0.346154	0.5	0.5	0.0769231	0.192308	0.192308	0.576923	0.461538	0.730769	0.730769	0.384615	0.769231	0.461538	0.115385	0.0384615	0.153846	0.384615	0.307692	0.730769	0.576923	1	0.653846	0.269231	0.230769	0.153846	0.423077	0.576923	0.576923	0.461538	0.461538	0.576923	0.423077	0.192308	0.653846	0.615385	0.769231	0.846154	1	1	0.923077	1	0.846154	0.769231	0.269231
		101	0.553571	0.392857	0.285714	0.392857	0.285714	0.732143	0.125	0.142857	0.142857	0.642857	0.517857	0.517857	0.946429	0.571429	0.517857	0.339286	0.285714	0.125	0.392857	0.464286	0.357143	1	1	1	0.535714	0.267857	0.0892857	0.214286	0.410714	0.589286	0.678571	0.821429	0.625	0.428571	0.553571	0.839286	0.767857	0.607143	0.928571	1	1	1	0.892857	0.75	0.732143	0.607143	0.428571
		102	0.963391	0.346821	0.346821	0.231214	0.346821	1	0.0770713	0.0770713	0.154143	0.732177	0.655106	0.693642	0.88632	0.539499	0.770713	0.231214	0.115607	0	0.308285	0.26975	0.231214	1	1	0.924855	0.462428	0.192678	0.154143	0.192678	0.231214	0.539499	0.61657	0.539499	0.500963	0.462428	0.539499	0.346821	0.385356	0.462428	0.385356	0.655106	1	1	0.809249	0.578035	0.61657	0.61657	0.462428
		103	0.919283	0.538117	0.336323	0.336323	0.515695	0.605381	0.179372	0.112108	0.269058	0.784753	0.538117	0.538117	1	0.58296	0.470852	0.381166	0.201794	0.134529	0.246637	0.44843	0.358744	1	1	1	0.829596	0.246637	0.426009	0.29148	0.493274	0.403587	0.470852	0.762332	0.717489	0.44843	0.336323	0.493274	0.515695	0.605381	0.605381	0.874439	1	0.829596	0.896861	0.695067	0.874439	0.44843	0.470852
		104	0.633562	0.753425	0.393836	0.308219	0.479452	0.650685	0.15411	0.256849	0.205479	0.804795	0.616438	0.547945	0.736301	0.496575	0.565068	0.273973	0.376712	0.0684932	0.291096	0.376712	0.565068	1	1	1	0.941781	0.410959	0.410959	0.308219	0.393836	0.445205	0.530822	0.873288	0.667808	0.462329	0.410959	0.547945	0.702055	0.650685	0.496575	0.873288	0.907534	1	0.770548	0.804795	0.702055	0.599315	0.667808
		105	0.850694	0.451389	0.364583	0.416667	0.434028	0.607639	0.208333	0.138889	0.208333	0.625	0.520833	0.694444	0.815972	0.677083	0.520833	0.381944	0.416667	0.190972	0.208333	0.434028	0.659722	0.972222	1	1	1	0.642361	0.260417	0.138889	0.607639	0.503472	0.538194	0.642361	0.538194	0.46875	0.486111	0.607639	0.711806	0.590278	0.607639	0.520833	1	1	0.9375	0.850694	0.729167	0.451389	0.434028
		106	0.733333	0.666667	0.413333	0.373333	0.453333	0.786667	0.213333	0.32	0.28	0.96	0.693333	0.786667	0.946667	0.706667	0.786667	0.52	0.506667	0.226667	0.373333	0.706667	0.693333	1	1	1	0.88	0.68	0.333333	0.266667	0.493333	0.453333	0.573333	0.72	0.626667	0.44	0.4	0.573333	0.706667	0.693333	0.573333	0.84	1	1	0.773333	0.693333	0.653333	0.586667	0.706667
		107	0.737179	0.576923	0.416667	0.192308	0.512821	0.801282	0.128205	0.128205	0.25641	0.705128	0.576923	0.608974	1	0.320513	0.448718	0.192308	0.416667	0.0320513	0.288462	0.480769	0.673077	1	1	1	0.801282	0.448718	0.288462	0.0641026	0.352564	0.224359	0.384615	0.416667	0.288462	0.288462	0.224359	0.448718	0.673077	0.320513	0.448718	0.705128	1	0.833333	0.673077	0.737179	0.705128	0.448718	0.288462
		108	0.689655	0.37931	0.517241	0.448276	0.206897	0.413793	0.0344828	0.275862	0.172414	0.724138	0.37931	0.62069	1	0.724138	0.62069	0.586207	0.482759	0.241379	0.448276	0.689655	0.724138	1	1	1	0.931034	0.344828	0.310345	0.0689655	0.344828	0.724138	0.482759	0.896552	0.551724	0.655172	0.448276	0.551724	0.655172	0.62069	0.344828	1	0.931034	1	0.862069	0.758621	0.689655	0.862069	0.37931
		109	0.64	0.36	0.2	0.16	0.32	0.52	0.08	0.12	0.16	0.96	0.6	0.76	0.8	0.48	0.72	0.32	0.2	0.24	0.52	0.92	0.92	1	1	1	1	0.36	0.24	0.08	0.36	0.44	0.36	0.44	0.76	0.36	0.36	0.76	0.8	0.48	0.88	0.76	1	1	0.96	0.64	0.68	0.84	0.24
		110	0.597322	0.370752	0.391349	0.473738	0.370752	0.453141	0.144181	0.205973	0.102987	0.659114	0.391349	0.53553	0.988671	0.556128	0.741504	0.597322	0.329557	0.391349	0.453141	0.741504	0.782698	1	1	1	0.556128	0.288363	0.144181	0.0205973	0.164779	0.432544	0.432544	0.494336	0.556128	0.700309	0.391349	0.53553	0.61792	0.350154	0.659114	0.720906	0.988671	1	0.947477	0.556128	0.61792	0.473738	0.453141
		111	0.495575	0.460177	0.300885	0.371681	0.212389	0.371681	0.0707965	0.336283	0.176991	0.849558	0.477876	0.283186	0.548673	0.371681	0.867257	0.619469	0.318584	0.159292	0.300885	0.477876	0.513274	1	1	1	0.619469	0.283186	0.141593	0.0353982	0.212389	0.318584	0.442478	0.566372	0.530973	0.513274	0.300885	0.460177	0.690265	0.566372	0.513274	0.867257	0.707965	0.778761	0.761062	0.566372	0.619469	0.495575	0.495575
		112	0.286225	0.465116	0.178891	0.322004	0.214669	0.250447	0.250447	0.232558	0.0894454	0.644007	0.39356	0.322004	0.858676	0.447227	0.78712	0.59034	0.250447	0.232558	0.268336	0.465116	0.608229	1	1	1	0.733453	0.339893	0.0357782	0.0536673	0.232558	0.375671	0.447227	0.518784	0.375671	0.375671	0.304114	0.608229	0.715564	0.465116	0.483005	0.536673	0.644007	0.858676	0.894454	0.608229	0.518784	0.447227	0.286225
		113	0.544041	0.401554	0.323834	0.323834	0.259067	0.427461	0.233161	0.323834	0.207254	0.945596	0.660622	0.582902	0.867876	0.608808	0.699482	0.414508	0.349741	0.297927	0.388601	0.712435	0.608808	1	1	1	0.803109	0.414508	0.103627	0.0259067	0.310881	0.427461	0.660622	0.595855	0.647668	0.453368	0.336788	0.544041	0.725389	0.595855	0.686528	0.556995	0.958549	0.880829	0.816062	0.518135	0.544041	0.375648	0.466321
		114	0.605624	0.620043	0.475847	0.461428	0.547945	0.547945	0.302812	0.447008	0.245133	1	0.865177	0.793079	0.951694	0.836337	0.879596	0.807498	0.764239	0.37491	0.547945	0.966114	0.764239	1	1	0.994953	0.620043	0.331651	0.0865177	0.0576784	0.403749	0.576784	0.591204	0.663302	0.620043	0.519106	0.389329	0.663302	0.706561	0.793079	0.648882	0.807498	0.894016	1	0.836337	0.692141	0.7354	0.475847	0.475847
		115	0.927835	0.773196	0.453608	0.57732	0.484536	0.453608	0.309278	0.309278	0.618557	1	0.896907	0.865979	1	0.680412	0.85567	0.731959	0.773196	0.56701	0.546392	0.969072	0.896907	1	1	0.927835	0.546392	0.257732	0.0618557	0.0824742	0.474227	0.659794	0.412371	0.515464	0.515464	0.484536	0.443299	0.56701	0.701031	0.56701	0.824742	0.804124	0.649485	0.804124	0.639175	0.56701	0.670103	0.536082	0.43299
		116	0.964451	1	0.846986	0.760433	0.383308	0.38949	0.321484	0.414219	0.618238	1	1	0.933539	0.896445	0.809892	0.77898	0.785162	0.729521	0.587326	0.618238	0.816074	0.877898	0.865533	0.958269	0.791345	0.735703	0.383308	0.148377	0.142195	0.661515	0.77898	0.680062	0.612056	0.680062	0.64915	0.506955	0.64915	0.723338	0.877898	0.828439	0.840804	0.828439	0.896445	0.822257	0.865533	0.735703	0.556414	0.612056
		117	1	0.911836	0.658213	0.658213	0.350242	0.483092	0.464976	0.471014	0.664251	1	1	0.887681	0.966184	0.851449	0.748792	0.688406	0.730676	0.543478	0.603865	0.863527	0.80314	0.851449	0.80314	0.881643	0.634058	0.398551	0.150966	0.217391	0.694444	0.736715	0.700483	0.706522	0.609903	0.567633	0.652174	0.772947	0.833333	0.845411	0.875604	0.839372	0.954106	0.923913	0.80314	0.815217	0.754831	0.621981	0.591787
		118	1	0.788991	0.486239	0.449541	0.211009	0.348624	0.33945	0.33945	0.458716	1	1	0.944954	1	0.66055	0.779817	0.834862	0.834862	0.522936	0.633028	0.880734	0.770642	1	0.93578	0.908257	0.577982	0.165138	0.0550459	0.12844	0.495413	0.642202	0.59633	0.587156	0.59633	0.46789	0.605505	0.743119	0.816514	0.59633	0.669725	0.697248	0.724771	0.706422	0.642202	0.513761	0.605505	0.541284	0.412844
		119	1	0.95624	0.615883	0.453809	0.28363	0.421394	0.380875	0.372771	0.567261	1	0.996759	1	1	0.794165	0.980551	0.664506	0.745543	0.54295	0.494327	0.786062	0.737439	0.89141	0.82658	0.875203	0.567261	0.226904	0.12966	0.162075	0.591572	0.721232	0.60778	0.753647	0.786062	0.632091	0.502431	0.648298	0.858995	0.656402	0.769854	0.786062	0.996759	0.899514	0.915721	0.802269	0.745543	0.470016	0.510535
		120	1	0.696928	0.403485	0.394315	0.220083	0.486016	0.366804	0.541036	0.504356	0.926181	1	0.999541	1	0.83448	0.8895	0.651077	0.586887	0.412655	0.513526	0.660248	0.568547	0.806969	0.687758	0.660248	0.476845	0.165062	0.165062	0.146722	0.651077	0.568547	0.568547	0.761119	0.550206	0.385144	0.476845	0.687758	0.687758	0.651077	0.706098	0.788629	0.8895	0.83448	1	0.85282	0.742779	0.660248	0.586887
		121	0.783019	0.509434	0.367925	0.400943	0.367925	0.509434	0.65566	0.509434	0.721698	1	1	0.886792	0.839623	0.660377	0.924528	0.693396	0.514151	0.424528	0.537736	0.589623	0.537736	0.778302	0.65566	0.707547	0.669811	0.396226	0.292453	0.29717	0.632075	0.726415	0.787736	0.830189	0.65566	0.683962	0.778302	0.764151	0.90566	0.754717	0.834906	0.801887	1	1	0.995283	0.820755	0.787736	0.778302	0.778302
	Figure 2c						Figure 2d
	Transcript length (nt)	Density of RT stop at nucleotide 42 when 5S rRNA was transcribed from a length of 40 nt to 121 nt					gene	percentage of bases with significant cotranscriptional structural transition	type
	42	0					Q0045	0.347319	mRNA
	43	0					Q0085	0.484284	mRNA
	44	0					Q0105	0.449627	mRNA
	45	0					Q0130	0.689362	mRNA
	46	0					Q0250	0.432339	mRNA
	47	0					Q0275	0.284153	mRNA
	48	0					YAL003W	0.124197	mRNA
	49	0					YAL012W	0	mRNA
	50	0					YAL035W	0.136546	mRNA
	51	0					YAL038W	0.261034	mRNA
	52	0					YBL027W	0.14346	mRNA
	53	0					YBL030C	0	mRNA
	54	0					YBL076C	0.0165289	mRNA
	55	0					YBL092W	0.0357143	mRNA
	56	0					YBL099W	0.0172414	mRNA
	57	0					YBR011C	0	mRNA
	58	0					YBR025C	0.0242424	mRNA
	59	0					YBR031W	0.0133333	mRNA
	60	0.166667					YBR048W	0.0740741	mRNA
	61	0.407407					YBR067C	0	mRNA
	62	0.588658					YBR078W	0.011976	mRNA
	63	0.429799					YBR079C	0	mRNA
	64	0.137457					YBR082C	0	mRNA
	65	0.375					YBR084C-A	0.114035	mRNA
	66	0.555556					YBR084W	0.0153846	mRNA
	67	0					YBR118W	0.0338983	mRNA
	68	0.1875					YBR121C	0	mRNA
	69	0.603448					YBR127C	0	mRNA
	70	0.305344					YBR162C	0	mRNA
	71	0.318182					YBR189W	0.237251	mRNA
	72	0.3125					YBR191W	0	mRNA
	73	0.266667					YBR196C	0.0255474	mRNA
	74	0.690979					YBR221C	0.0913978	mRNA
	75	0.176991					YBR263W	0	mRNA
	76	0.647059					YBR286W	0	mRNA
	77	0.833333					YCL009C	0	mRNA
	78	0.807175					YCL030C	0.0551181	mRNA
	79	0.245902					YCL043C	0	mRNA
	80	0.723982					YCL064C	0	mRNA
	81	0.833333					YCR012W	0.220613	mRNA
	82	0.598639					YCR031C	0.121795	mRNA
	83	1					YDL014W	0	mRNA
	84	0.733333					YDL022W	0	mRNA
	85	1					YDL055C	0.0517241	mRNA
	86	0.846473					YDL066W	0	mRNA
	87	0.982368					YDL070W	0	mRNA
	88	0.898345					YDL075W	0	mRNA
	89	1					YDL082W	0	mRNA
	90	1					YDL083C	0.0472441	mRNA
	91	1					YDL084W	0	mRNA
	92	0.931034					YDL126C	0	mRNA
	93	1					YDL140C	0	mRNA
	94	0.928571					YDL171C	0	mRNA
	95	1					YDL185W	0.00867052	mRNA
	96	1					YDL192W	0	mRNA
	97	1					YDL229W	0.0454545	mRNA
	98	1					YDR025W	0	mRNA
	99	0.630631					YDR033W	0.00254453	mRNA
	100	1					YDR037W	0	mRNA
	101	1					YDR050C	0.082495	mRNA
	102	1					YDR064W	0.0363636	mRNA
	103	0.829596					YDR077W	0.0438871	mRNA
	104	1					YDR127W	0	mRNA
	105	1					YDR154C	0.11811	mRNA
	106	1					YDR155C	0.02	mRNA
	107	0.833333					YDR158W	0.0594406	mRNA
	108	1					YDR170C	0.0140845	mRNA
	109	1					YDR224C	0.0740741	mRNA
	110	1					YDR225W	0.040404	mRNA
	111	0.778761					YDR226W	0	mRNA
	112	0.858676					YDR233C	0	mRNA
	113	0.880829					YDR345C	0.0241636	mRNA
	114	1					YDR366C	0.206897	mRNA
	115	0.804124					YDR381W	0	mRNA
	116	0.896445					YDR382W	0	mRNA
	117	0.923913					YDR418W	0	mRNA
	118	0.706422					YDR450W	0	mRNA
	119	0.899514					YDR524C-B	0.0747664	mRNA
	120	0.83448					YEL009C	0	mRNA
	121	1					YEL027W	0	mRNA
							YEL033W	0.267606	mRNA
							YEL034W	0	mRNA
							YEL046C	0	mRNA
							YEL054C	0	mRNA
							YER008C	0.0958904	mRNA
							YER043C	0.0252101	mRNA
							YER055C	0	mRNA
							YER056C	0	mRNA
							YER073W	0	mRNA
							YER086W	0	mRNA
							YER091C	0	mRNA
							YER110C	0	mRNA
							YER117W	0.0588235	mRNA
							YER124C	0	mRNA
							YER165W	0	mRNA
							YER177W	0	mRNA
							YER178W	0	mRNA
							YFL026W	0	mRNA
							YFL031W	0.163265	mRNA
							YFL039C	0.0515464	mRNA
							YFR031C-A	0	mRNA
							YFR044C	0	mRNA
							YGL008C	0.198788	mRNA
							YGL009C	0	mRNA
							YGL030W	0.0820896	mRNA
							YGL031C	0	mRNA
							YGL055W	0.0171821	mRNA
							YGL076C	0.316964	mRNA
							YGL103W	0.117845	mRNA
							YGL123W	0.223404	mRNA
							YGL147C	0.2	mRNA
							YGL150C	0	mRNA
							YGL189C	0.356863	mRNA
							YGL225W	0	mRNA
							YGL234W	0	mRNA
							YGL245W	0.0075188	mRNA
							YGL253W	0.0154321	mRNA
							YGR034W	0	mRNA
							YGR061C	0	mRNA
							YGR086C	0	mRNA
							YGR094W	0.034296	mRNA
							YGR124W	0	mRNA
							YGR155W	0	mRNA
							YGR159C	0	mRNA
							YGR162W	0.00649351	mRNA
							YGR180C	0	mRNA
							YGR192C	0.37464	mRNA
							YGR204W	0	mRNA
							YGR214W	0	mRNA
							YGR240C	0	mRNA
							YGR254W	0.00398406	mRNA
							YGR279C	0	mRNA
							YGR280C	0	mRNA
							YGR282C	0	mRNA
							YGR285C	0.0701754	mRNA
							YHL015W	0.0829016	mRNA
							YHL033C	0	mRNA
							YHR007C	0	mRNA
							YHR010W	0	mRNA
							YHR019C	0	mRNA
							YHR021C	0	mRNA
							YHR143W	0	mRNA
							YHR174W	0.404	mRNA
							YHR179W	0	mRNA
							YHR183W	0	mRNA
							YHR203C	0	mRNA
							YHR208W	0.0152091	mRNA
							YIL018W	0.10828	mRNA
							YIL052C	0	mRNA
							YIL053W	0.00271739	mRNA
							YIL078W	0.0391061	mRNA
							YIL125W	0	mRNA
							YIL148W	0	mRNA
							YJL034W	0.059322	mRNA
							YJL115W	0	mRNA
							YJL130C	0.0206897	mRNA
							YJL158C	0	mRNA
							YJL159W	0.0740741	mRNA
							YJL190C	0.0186916	mRNA
							YJL191W	0	mRNA
							YJR009C	0.0767196	mRNA
							YJR016C	0.0879713	mRNA
							YJR045C	0.0159652	mRNA
							YJR104C	0	mRNA
							YJR109C	0	mRNA
							YJR121W	0	mRNA
							YJR123W	0.0993521	mRNA
							YJR145C	0	mRNA
							YKL029C	0	mRNA
							YKL054C	0	mRNA
							YKL056C	0.0114286	mRNA
							YKL060C	0.272966	mRNA
							YKL081W	0.0896686	mRNA
							YKL082C	0	mRNA
							YKL096W-A	0.115607	mRNA
							YKL152C	0.167435	mRNA
							YKL164C	0	mRNA
							YKL172W	0	mRNA
							YKL180W	0	mRNA
							YKL182W	0	mRNA
							YKR042W	0.0295359	mRNA
							YKR094C	0.133333	mRNA
							YLL018C	0	mRNA
							YLL024C	0.147059	mRNA
							YLL045C	0.0145631	mRNA
							YLR029C	0.141361	mRNA
							YLR044C	0.384694	mRNA
							YLR048W	0.0125	mRNA
							YLR056W	0	mRNA
							YLR058C	0	mRNA
							YLR061W	0	mRNA
							YLR075W	0.0973684	mRNA
							YLR106C	0.0348837	mRNA
							YLR109W	0.111498	mRNA
							YLR110C	0.427273	mRNA
							YLR138W	0	mRNA
							YLR150W	0.0294118	mRNA
							YLR167W	0.504817	mRNA
							YLR180W	0	mRNA
							YLR197W	0	mRNA
							YLR223C	0	mRNA
							YLR249W	0.154712	mRNA
							YLR256W	0.0588235	mRNA
							YLR259C	0.0607287	mRNA
							YLR286C	0	mRNA
							YLR293C	0	mRNA
							YLR300W	0	mRNA
							YLR304C	0	mRNA
							YLR340W	0.126667	mRNA
							YLR342W	0.161808	mRNA
							YLR355C	0.100858	mRNA
							YLR359W	0	mRNA
							YLR441C	0	mRNA
							YLR448W	0	mRNA
							YLR449W	0	mRNA
							YML010W	0	mRNA
							YML026C	0	mRNA
							YML028W	0.0251572	mRNA
							YML056C	0.131148	mRNA
							YML063W	0.0490798	mRNA
							YML073C	0.0135135	mRNA
							YML074C	0	mRNA
							YMR011W	0	mRNA
							YMR062C	0	mRNA
							YMR108W	0	mRNA
							YMR116C	0.151899	mRNA
							YMR120C	0	mRNA
							YMR142C	0.115942	mRNA
							YMR143W	0.225	mRNA
							YMR186W	0.03	mRNA
							YMR203W	0	mRNA
							YMR205C	0.00589971	mRNA
							YMR217W	0	mRNA
							YMR229C	0.00555556	mRNA
							YMR242C	0	mRNA
							YMR290C	0	mRNA
							YMR307W	0.0346667	mRNA
							YNL055C	0	mRNA
							YNL064C	0	mRNA
							YNL069C	0	mRNA
							YNL071W	0	mRNA
							YNL091W	0	mRNA
							YNL104C	0.0878136	mRNA
							YNL112W	0	mRNA
							YNL121C	0	mRNA
							YNL178W	0.0953678	mRNA
							YNL209W	0.110345	mRNA
							YNL327W	0	mRNA
							YNR016C	0.034965	mRNA
							YNR053C	0	mRNA
							YOL013W-A	0.0714286	mRNA
							YOL039W	0	mRNA
							YOL040C	0.0564972	mRNA
							YOL086C	0.34072	mRNA
							YOL109W	0.0576923	mRNA
							YOL120C	0.021645	mRNA
							YOL121C	0	mRNA
							YOL127W	0	mRNA
							YOR063W	0.108518	mRNA
							YOR096W	0	mRNA
							YOR108W	0	mRNA
							YOR153W	0	mRNA
							YOR187W	0	mRNA
							YOR204W	0	mRNA
							YOR293W	0	mRNA
							YOR312C	0.0307692	mRNA
							YOR369C	0.138756	mRNA
							YPL061W	0.0332326	mRNA
							YPL079W	0	mRNA
							YPL081W	0	mRNA
							YPL106C	0.0990629	mRNA
							YPL131W	0.0658979	mRNA
							YPL143W	0.0392157	mRNA
							YPL160W	0.110818	mRNA
							YPL190C	0.0108108	mRNA
							YPL226W	0	mRNA
							YPL231W	0.00543478	mRNA
							YPL249C-A	0.0327869	mRNA
							YPR035W	0	mRNA
							YPR043W	0.117647	mRNA
							YPR074C	0	mRNA
							YPR132W	0	mRNA
							YPR145W	0.164276	mRNA
							YPR163C	0.00869565	mRNA
							LSR1	0.166897	ncRNA
							NME1	0.299145	ncRNA
							Q0020	0.641522	ncRNA
							Q0158	0.673581	ncRNA
							RDN18-1	0.996781	ncRNA
							RDN25-1	0.990416	ncRNA
							RDN5-1	0.986486	ncRNA
							RDN58-1	0.982143	ncRNA
							RPR1	0.0720721	ncRNA
							SCR1	0.635071	ncRNA
							snR11	0.097561	ncRNA
							snR17a	0.227129	ncRNA
							snR17b	0.104167	ncRNA
							snR19	0	ncRNA
							snR190	0.586466	ncRNA
							snR3	0.0519481	ncRNA
							snR30	0.146032	ncRNA
							snR31	0.025	ncRNA
							snR35	0.0555556	ncRNA
							snR37	0.165217	ncRNA
							snR4	0.0784314	ncRNA
							snR42	0.0196078	ncRNA
							snR45	0.179487	ncRNA
							snR5	0.192308	ncRNA
							snR8	0.14	ncRNA
							snR84	0	ncRNA
							snR86	0.0663507	ncRNA
							snR9	0.302632	ncRNA
[truncated: 74 more columns]

## Sheet: Figure 3
	Figure 3a				Figure 3b					Figure 3c					Figure 3d				Fgiure 3e				Fgiure 3f
	gene	Structural similarity between nascent and mature RNAs in vivo	pvalue		gene	base	Single-stranded score	type		gene	base	Single-stranded score	type		gene	Structural similarity between nascent and mature RNAs in vivo	Structural similarity between mature RNAs in vivo and in vitro		gene	Number of RBP binding sites per gene	Structural similarity between mature RNAs in vivo and in vitro		gene	Number of RBP binding sites per gene	Structural similarity between nascent and mature RNAs in vivo
	YHL015W	-0.235797	5.26833e-06		YKL056C	1	0.879183	Mature RNA(in vitro)		YPL250C	1	0.484988	Mature RNA(in vitro)		YAL012W	0.0918725	0.56069		YAL012W	20	Bottom 50%		YAL012W	20	Bottom 50%
	YPL250C	-0.171486	0.000487375		YKL056C	2	0.862438	Mature RNA(in vitro)		YPL250C	2	0.467256	Mature RNA(in vitro)		YAL038W	0.219537	0.867716		YAL044C	8	Bottom 50%		YAL044C	8	Bottom 50%
	YBR290W	-0.12862	6.15028e-05		YKL056C	3	0.847474	Mature RNA(in vitro)		YPL250C	3	0.461009	Mature RNA(in vitro)		YAL042W	0.260608	0.632112		YAR002C-A	13	Bottom 50%		YBL003C	9	Bottom 50%
	YPL055C	-0.127964	5.03205e-05		YKL056C	4	0.856125	Mature RNA(in vitro)		YPL250C	4	0.443659	Mature RNA(in vitro)		YAL044C	0.0599398	0.578269		YBL030C	24	Bottom 50%		YBL030C	24	Bottom 50%
	YLR099W-A	-0.0917153	0.137964		YKL056C	5	0.887595	Mature RNA(in vitro)		YPL250C	5	0.445139	Mature RNA(in vitro)		YAR002C-A	0.233626	0.606553		YBL041W	13	Bottom 50%		YBL076C	24	Bottom 50%
	YJR017C	-0.0872627	0.048442		YKL056C	6	0.866343	Mature RNA(in vitro)		YPL250C	6	0.428218	Mature RNA(in vitro)		YBL001C	0.227349	0.670814		YBL076C	24	Bottom 50%		YBL099W	34	Bottom 50%
	YBR244W	-0.0863452	0.0566376		YKL056C	7	0.916155	Mature RNA(in vitro)		YPL250C	7	0.425198	Mature RNA(in vitro)		YBL003C	0.0379752	0.715701		YBL099W	34	Bottom 50%		YBR009C	8	Bottom 50%
	YGR285C	-0.0741793	0.00743475		YKL056C	8	0.891037	Mature RNA(in vitro)		YPL250C	8	0.414122	Mature RNA(in vitro)		YBL030C	-0.00359322	0.605364		YBR009C	8	Bottom 50%		YBR035C	10	Bottom 50%
	YLR150W	-0.0649212	0.0629817		YKL056C	9	0.868048	Mature RNA(in vitro)		YPL250C	9	0.395583	Mature RNA(in vitro)		YBL041W	0.139755	0.517126		YBR035C	10	Bottom 50%		YBR058C-A	5	Bottom 50%
	YHL004W	-0.0621184	0.032577		YKL056C	10	0.840199	Mature RNA(in vitro)		YPL250C	10	0.395048	Mature RNA(in vitro)		YBL045C	0.241015	0.611211		YBR058C-A	5	Bottom 50%		YBR068C	37	Bottom 50%
	YLR052W	-0.0533784	0.143636		YKL056C	11	0.816537	Mature RNA(in vitro)		YPL250C	11	0.365396	Mature RNA(in vitro)		YBL076C	0.0999984	0.57919		YBR068C	37	Bottom 50%		YBR111C	12	Bottom 50%
	YPL135W	-0.0508353	0.257981		YKL056C	12	0.792385	Mature RNA(in vitro)		YPL250C	12	0.300103	Mature RNA(in vitro)		YBL099W	0.0897074	0.601181		YBR111C	12	Bottom 50%		YBR127C	27	Bottom 50%
	YDL131W	-0.0508196	0.0647163		YKL056C	13	0.757678	Mature RNA(in vitro)		YPL250C	13	0.302962	Mature RNA(in vitro)		YBR009C	0.0409275	0.597231		YBR199W	15	Bottom 50%		YBR162C	24	Bottom 50%
	YDR011W	-0.0504673	0.000702632		YKL056C	14	0.713285	Mature RNA(in vitro)		YPL250C	14	0.283962	Mature RNA(in vitro)		YBR010W	0.213773	0.648671		YBR218C	28	Bottom 50%		YBR196C	33	Bottom 50%
	YKL013C	-0.0468552	0.288548		YKL056C	15	0.68145	Mature RNA(in vitro)		YPL250C	15	0.319084	Mature RNA(in vitro)		YBR011C	0.129424	0.711384		YBR249C	23	Bottom 50%		YBR199W	15	Bottom 50%
	YGR211W	-0.0465851	0.0751648		YKL056C	16	0.695458	Mature RNA(in vitro)		YPL250C	16	0.318656	Mature RNA(in vitro)		YBR025C	0.117869	0.640641		YBR283C	30	Bottom 50%		YBR221C	22	Bottom 50%
	YMR276W	-0.0460314	0.123489		YKL056C	17	0.697924	Mature RNA(in vitro)		YPL250C	17	0.316759	Mature RNA(in vitro)		YBR031W	0.17636	0.737782		YCL009C	17	Bottom 50%		YBR249C	23	Bottom 50%
	YGL147C	-0.0422578	0.311752		YKL056C	18	0.653566	Mature RNA(in vitro)		YPL250C	18	0.327063	Mature RNA(in vitro)		YBR035C	0.0590162	0.535241		YCL025C	22	Bottom 50%		YBR286W	28	Bottom 50%
	YKL043W	-0.0419698	0.164222		YKL056C	19	0.659281	Mature RNA(in vitro)		YPL250C	19	0.317992	Mature RNA(in vitro)		YBR058C-A	-0.00878312	0.416706		YCL035C	7	Bottom 50%		YCL009C	17	Bottom 50%
	YLR192C	-0.041682	0.239836		YKL056C	20	0.677505	Mature RNA(in vitro)		YPL250C	20	0.323236	Mature RNA(in vitro)		YBR067C	0.136788	0.752231		YCR024C-B	14	Bottom 50%		YCL025C	22	Bottom 50%
	YCR093W	-0.0411268	0.00106863		YKL056C	21	0.655323	Mature RNA(in vitro)		YPL250C	21	0.306919	Mature RNA(in vitro)		YBR068C	0.063875	0.552187		YCR053W	22	Bottom 50%		YCL030C	36	Bottom 50%
	YHL007C	-0.0402656	0.0325335		YKL056C	22	0.656186	Mature RNA(in vitro)		YPL250C	22	0.30603	Mature RNA(in vitro)		YBR111C	0.094135	0.586786		YDL086W	7	Bottom 50%		YCL035C	7	Bottom 50%
	YDR226W	-0.0396441	0.306254		YKL056C	23	0.651065	Mature RNA(in vitro)		YPL250C	23	0.319386	Mature RNA(in vitro)		YBR118W	0.124304	0.851345		YDL097C	13	Bottom 50%		YCL043C	21	Bottom 50%
	YGR008C	-0.037864	0.548045		YKL056C	24	0.637417	Mature RNA(in vitro)		YPL250C	24	0.310901	Mature RNA(in vitro)		YBR126C	0.147275	0.673113		YDL100C	18	Bottom 50%		YCR024C-B	14	Bottom 50%
	YER088C	-0.0373918	0.093588		YKL056C	25	0.620518	Mature RNA(in vitro)		YPL250C	25	0.302824	Mature RNA(in vitro)		YBR127C	0.088151	0.659621		YDL134C	20	Bottom 50%		YCR053W	22	Bottom 50%
	YOR239W	-0.0347254	0.131679		YKL056C	26	0.673213	Mature RNA(in vitro)		YPL250C	26	0.322437	Mature RNA(in vitro)		YBR162C	0.0637456	0.624392		YDL147W	21	Bottom 50%		YDL022W	20	Bottom 50%
	YLR120C	-0.0294919	0.223008		YKL056C	27	0.661663	Mature RNA(in vitro)		YPL250C	27	0.307469	Mature RNA(in vitro)		YBR196C	0.0486889	0.738679		YDL185W	37	Bottom 50%		YDL066W	21	Bottom 50%
	YOR167C	-0.0293438	0.677708		YKL056C	28	0.711174	Mature RNA(in vitro)		YPL250C	28	0.298381	Mature RNA(in vitro)		YBR199W	0.103714	0.551675		YDR001C	35	Bottom 50%		YDL097C	13	Bottom 50%
	YLR389C	-0.0283131	0.116007		YKL056C	29	0.725915	Mature RNA(in vitro)		YPL250C	29	0.309009	Mature RNA(in vitro)		YBR218C	0.185578	0.574221		YDR011W	33	Bottom 50%		YDL100C	18	Bottom 50%
	YLR203C	-0.0280754	0.309921		YKL056C	30	0.744928	Mature RNA(in vitro)		YPL250C	30	0.314979	Mature RNA(in vitro)		YBR221C	0.0494423	0.614429		YDR033W	36	Bottom 50%		YDL124W	15	Bottom 50%
	YCR065W	-0.0244467	0.314612		YKL056C	31	0.749229	Mature RNA(in vitro)		YPL250C	31	0.304762	Mature RNA(in vitro)		YBR249C	0.00669223	0.589146		YDR174W	17	Bottom 50%		YDL126C	31	Bottom 50%
	YBL032W	-0.0241523	0.414221		YKL056C	32	0.741315	Mature RNA(in vitro)		YPL250C	32	0.305559	Mature RNA(in vitro)		YBR256C	0.261994	0.663561		YDR226W	14	Bottom 50%		YDL147W	21	Bottom 50%
	YFR040W	-0.0228554	0.21015		YKL056C	33	0.740351	Mature RNA(in vitro)		YPL250C	33	0.306998	Mature RNA(in vitro)		YBR283C	0.133142	0.595868		YDR233C	16	Bottom 50%		YDL185W	37	Bottom 50%
	YNL110C	-0.022106	0.570193		YKL056C	34	0.765163	Mature RNA(in vitro)		YPL250C	34	0.321238	Mature RNA(in vitro)		YBR286W	0.0876795	0.802495		YDR304C	10	Bottom 50%		YDL192W	12	Bottom 50%
	YLL023C	-0.0201373	0.560245		YKL056C	35	0.812287	Mature RNA(in vitro)		YPL250C	35	0.27823	Mature RNA(in vitro)		YCL009C	0.0363796	0.577862		YDR353W	19	Bottom 50%		YDL229W	19	Bottom 50%
	YPL169C	-0.0200169	0.396156		YKL056C	36	0.82825	Mature RNA(in vitro)		YPL250C	36	0.274214	Mature RNA(in vitro)		YCL025C	0.0817884	0.545008		YDR363W-A	5	Bottom 50%		YDR001C	35	Bottom 50%
	YDR177W	-0.0196902	0.617128		YKL056C	37	0.861578	Mature RNA(in vitro)		YPL250C	37	0.259275	Mature RNA(in vitro)		YCL030C	0.0848671	0.638079		YDR366C	3	Bottom 50%		YDR002W	16	Bottom 50%
	YNR031C	-0.0179142	0.217578		YKL056C	38	0.91001	Mature RNA(in vitro)		YPL250C	38	0.250049	Mature RNA(in vitro)		YCL035C	0.0914269	0.503249		YDR388W	22	Bottom 50%		YDR011W	33	Bottom 50%
	YHR135C	-0.0160884	0.518094		YKL056C	39	0.913659	Mature RNA(in vitro)		YPL250C	39	0.297465	Mature RNA(in vitro)		YCL040W	0.128519	0.793885		YDR429C	14	Bottom 50%		YDR171W	19	Bottom 50%
	YNL121C	-0.0149578	0.519912		YKL056C	40	0.903129	Mature RNA(in vitro)		YPL250C	40	0.291245	Mature RNA(in vitro)		YCL043C	0.0633494	0.622131		YDR508C	26	Bottom 50%		YDR174W	17	Bottom 50%
	YGR078C	-0.0145588	0.722146		YKL056C	41	0.921066	Mature RNA(in vitro)		YPL250C	41	0.302357	Mature RNA(in vitro)		YCR012W	0.314743	0.828348		YDR517W	19	Bottom 50%		YDR224C	9	Bottom 50%
	YBL079W	-0.01445	0.332057		YKL056C	42	0.916165	Mature RNA(in vitro)		YPL250C	42	0.299724	Mature RNA(in vitro)		YCR024C-B	0.0489591	0.356461		YEL046C	28	Bottom 50%		YDR226W	14	Bottom 50%
	YJL159W	-0.0144232	0.611725		YKL056C	43	0.964935	Mature RNA(in vitro)		YPL250C	43	0.279692	Mature RNA(in vitro)		YCR053W	0.0988424	0.546687		YEL051W	16	Bottom 50%		YDR353W	19	Bottom 50%
	YLR441C	-0.0127574	0.724276		YKL056C	44	1.00311	Mature RNA(in vitro)		YPL250C	44	0.287841	Mature RNA(in vitro)		YDL022W	0.0295258	0.723745		YEL060C	24	Bottom 50%		YDR382W	12	Bottom 50%
	YKL185W	-0.0126312	0.595797		YKL056C	45	0.957504	Mature RNA(in vitro)		YPL250C	45	0.280544	Mature RNA(in vitro)		YDL055C	0.186418	0.791013		YER021W	19	Bottom 50%		YDR388W	22	Bottom 50%
	YDR174W	-0.012187	0.740665		YKL056C	46	0.91844	Mature RNA(in vitro)		YPL250C	46	0.314233	Mature RNA(in vitro)		YDL066W	0.0990729	0.610703		YER043C	26	Bottom 50%		YDR418W	6	Bottom 50%
	YNL192W	-0.0116951	0.49574		YKL056C	47	0.874828	Mature RNA(in vitro)		YPL250C	47	0.341862	Mature RNA(in vitro)		YDL081C	0.216581	0.711863		YER055C	20	Bottom 50%		YDR429C	14	Bottom 50%
	YER070W	-0.0116419	0.54794		YKL056C	48	0.819129	Mature RNA(in vitro)		YPL250C	48	0.360999	Mature RNA(in vitro)		YDL084W	0.172013	0.619968		YER073W	31	Bottom 50%		YDR432W	16	Bottom 50%
	YER148W	-0.0100483	0.787516		YKL056C	49	0.856135	Mature RNA(in vitro)		YPL250C	49	0.361075	Mature RNA(in vitro)		YDL086W	0.213604	0.552576		YER088C	39	Bottom 50%		YDR508C	26	Bottom 50%
	YML125C	-0.0093527	0.774827		YKL056C	50	0.854828	Mature RNA(in vitro)		YPL250C	50	0.349454	Mature RNA(in vitro)		YDL097C	0.061472	0.507567		YER120W	11	Bottom 50%		YEL034W	11	Bottom 50%
	YBR058C-A	-0.00878312	0.891878		YKL056C	51	0.851642	Mature RNA(in vitro)		YPL250C	51	0.357576	Mature RNA(in vitro)		YDL100C	0.0666367	0.563652		YER124C	30	Bottom 50%		YEL054C	8	Bottom 50%
	YOR372C	-0.0082868	0.735523		YKL056C	52	0.846427	Mature RNA(in vitro)		YPL250C	52	0.375551	Mature RNA(in vitro)		YDL124W	0.0214585	0.617824		YER136W	23	Bottom 50%		YEL060C	24	Bottom 50%
	YDR224C	-0.00786636	0.876153		YKL056C	53	0.867234	Mature RNA(in vitro)		YPL250C	53	0.391461	Mature RNA(in vitro)		YDL126C	0.0397164	0.668249		YER165W	33	Bottom 50%		YER021W	19	Bottom 50%
	YNL067W	-0.00776791	0.85255		YKL056C	54	0.866109	Mature RNA(in vitro)		YPL250C	54	0.377239	Mature RNA(in vitro)		YDL133C-A	0.261844	0.892422		YFL037W	25	Bottom 50%		YER043C	26	Bottom 50%
	YMR189W	-0.00662683	0.712083		YKL056C	55	0.832243	Mature RNA(in vitro)		YPL250C	55	0.398485	Mature RNA(in vitro)		YDL134C	0.190082	0.589253		YFR004W	11	Bottom 50%		YER055C	20	Bottom 50%
	YDR017C	-0.00612253	0.731145		YKL056C	56	0.824696	Mature RNA(in vitro)		YPL250C	56	0.413562	Mature RNA(in vitro)		YDL147W	0.102395	0.509996		YFR033C	10	Bottom 50%		YER073W	31	Bottom 50%
	YDR508C	-0.00569919	0.799384		YKL056C	57	0.786396	Mature RNA(in vitro)		YPL250C	57	0.420778	Mature RNA(in vitro)		YDL184C	0.520005	0.791077		YFR044C	23	Bottom 50%		YER088C	39	Bottom 50%
	YNL208W	-0.00397555	0.92265		YKL056C	58	0.742061	Mature RNA(in vitro)		YPL250C	58	0.432181	Mature RNA(in vitro)		YDL185W	0.0924551	0.579866		YFR050C	12	Bottom 50%		YER120W	11	Bottom 50%
	YBL030C	-0.00359322	0.911652		YKL056C	59	0.739393	Mature RNA(in vitro)		YPL250C	59	0.39918	Mature RNA(in vitro)		YDL192W	0.00254036	0.656702		YGL008C	50	Bottom 50%		YER136W	23	Bottom 50%
	YBL093C	-0.0024953	0.948906		YKL056C	60	0.709621	Mature RNA(in vitro)		YPL250C	60	0.415525	Mature RNA(in vitro)		YDL229W	0.0465571	0.672653		YGL009C	40	Bottom 50%		YER165W	33	Bottom 50%
	YCR077C	-0.00222359	0.91348		YKL056C	61	0.680258	Mature RNA(in vitro)		YPL250C	61	0.414229	Mature RNA(in vitro)		YDR001C	0.0286726	0.479995		YGL011C	13	Bottom 50%		YFL037W	25	Bottom 50%
	YOR323C	-0.00210345	0.937999		YKL056C	62	0.684895	Mature RNA(in vitro)		YPL250C	62	0.423132	Mature RNA(in vitro)		YDR002W	0.0434685	0.723164		YGL055W	31	Bottom 50%		YFR033C	10	Bottom 50%
	YDR429C	-0.00193199	0.95584		YKL056C	63	0.631994	Mature RNA(in vitro)		YPL250C	63	0.427125	Mature RNA(in vitro)		YDR011W	-0.0504673	0.471496		YGL105W	17	Bottom 50%		YFR044C	23	Bottom 50%
	YIL030C	-0.00108064	0.945807		YKL056C	64	0.591228	Mature RNA(in vitro)		YPL250C	64	0.434441	Mature RNA(in vitro)		YDR033W	0.197093	0.573444		YGL122C	22	Bottom 50%		YFR050C	12	Bottom 50%
	YLL040C	-0.000538524	0.95829		YKL056C	65	0.622658	Mature RNA(in vitro)		YPL250C	65	0.443817	Mature RNA(in vitro)		YDR037W	0.142139	0.61456		YGL200C	11	Bottom 50%		YGL009C	40	Bottom 50%
	YKL145W	-0.000429109	0.987188		YKL056C	66	0.598614	Mature RNA(in vitro)		YPL250C	66	0.399617	Mature RNA(in vitro)		YDR050C	0.301689	0.855357		YGL202W	27	Bottom 50%		YGL055W	31	Bottom 50%
	YOR157C	0.000885605	0.980236		YKL056C	67	0.582466	Mature RNA(in vitro)		YPL250C	67	0.38908	Mature RNA(in vitro)		YDR071C	0.187341	0.621767		YGL225W	21	Bottom 50%		YGL105W	17	Bottom 50%
	YNL190W	0.000974013	0.980784		YKL056C	68	0.590411	Mature RNA(in vitro)		YPL250C	68	0.39651	Mature RNA(in vitro)		YDR074W	0.139687	0.696514		YGL234W	22	Bottom 50%		YGL147C	12	Bottom 50%
	YGL200C	0.00100169	0.980287		YKL056C	69	0.555802	Mature RNA(in vitro)		YPL250C	69	0.388784	Mature RNA(in vitro)		YDR077W	0.141011	0.711651		YGR020C	11	Bottom 50%		YGL200C	11	Bottom 50%
	YOR298C-A	0.00107879	0.981692		YKL056C	70	0.568677	Mature RNA(in vitro)		YPL250C	70	0.416655	Mature RNA(in vitro)		YDR133C	0.108916	0.782797		YGR094W	39	Bottom 50%		YGL234W	22	Bottom 50%
	YLR182W	0.00207684	0.918817		YKL056C	71	0.600581	Mature RNA(in vitro)		YPL250C	71	0.408615	Mature RNA(in vitro)		YDR154C	0.409271	0.834315		YGR124W	20	Bottom 50%		YGL253W	28	Bottom 50%
	YLR018C	0.002349	0.943929		YKL056C	72	0.621453	Mature RNA(in vitro)		YPL250C	72	0.408908	Mature RNA(in vitro)		YDR155C	0.24439	0.890843		YGR135W	15	Bottom 50%		YGR008C	6	Bottom 50%
	YDR171W	0.00248455	0.9336		YKL056C	73	0.632845	Mature RNA(in vitro)		YPL250C	73	0.413856	Mature RNA(in vitro)		YDR158W	0.195179	0.712308		YGR136W	13	Bottom 50%		YGR020C	11	Bottom 50%
	YDL192W	0.00254036	0.952817		YKL056C	74	0.622327	Mature RNA(in vitro)		YPL250C	74	0.418708	Mature RNA(in vitro)		YDR171W	0.00248455	0.667475		YGR204W	25	Bottom 50%		YGR180C	19	Bottom 50%
	YOL108C	0.00291827	0.950501		YKL056C	75	0.617499	Mature RNA(in vitro)		YPL250C	75	0.398471	Mature RNA(in vitro)		YDR174W	-0.012187	0.585454		YGR240C	32	Bottom 50%		YGR204W	25	Bottom 50%
	YPL163C	0.00387447	0.913858		YKL056C	76	0.605698	Mature RNA(in vitro)		YPL250C	76	0.377609	Mature RNA(in vitro)		YDR224C	-0.00786636	0.731125		YGR253C	14	Bottom 50%		YGR240C	32	Bottom 50%
	YLR328W	0.00434034	0.880361		YKL056C	77	0.648553	Mature RNA(in vitro)		YPL250C	77	0.370137	Mature RNA(in vitro)		YDR225W	0.409554	0.804223		YGR260W	20	Bottom 50%		YGR254W	19	Bottom 50%
	YNL241C	0.004404	0.863918		YKL056C	78	0.643661	Mature RNA(in vitro)		YPL250C	78	0.345448	Mature RNA(in vitro)		YDR226W	-0.0396441	0.604373		YGR285C	22	Bottom 50%		YGR260W	20	Bottom 50%
	YNL322C	0.00455036	0.889133		YKL056C	79	0.618342	Mature RNA(in vitro)		YPL250C	79	0.333332	Mature RNA(in vitro)		YDR233C	0.171081	0.58067		YHL034C	7	Bottom 50%		YGR282C	21	Bottom 50%
	YNL064C	0.00499223	0.861208		YKL056C	80	0.622436	Mature RNA(in vitro)		YPL250C	80	0.312761	Mature RNA(in vitro)		YDR276C	0.117286	0.629042		YHR019C	24	Bottom 50%		YGR285C	22	Bottom 50%
	YDL195W	0.00630334	0.696897		YKL056C	81	0.614288	Mature RNA(in vitro)		YPL250C	81	0.301007	Mature RNA(in vitro)		YDR278C	0.388086	0.844843		YHR064C	19	Bottom 50%		YHL015W	14	Bottom 50%
	YPL013C	0.00630804	0.904402		YKL056C	82	0.594138	Mature RNA(in vitro)		YPL250C	82	0.294275	Mature RNA(in vitro)		YDR304C	0.199505	0.573483		YHR071W	14	Bottom 50%		YHL034C	7	Bottom 50%
	YBR249C	0.00669223	0.823602		YKL056C	83	0.585323	Mature RNA(in vitro)		YPL250C	83	0.300948	Mature RNA(in vitro)		YDR345C	0.138877	0.630711		YHR143W	31	Bottom 50%		YHR064C	19	Bottom 50%
	YNL220W	0.00670753	0.809008		YKL056C	84	0.587622	Mature RNA(in vitro)		YPL250C	84	0.321601	Mature RNA(in vitro)		YDR353W	0.00921424	0.566877		YHR179W	18	Bottom 50%		YHR087W	10	Bottom 50%
	YAL055W	0.00685809	0.873436		YKL056C	85	0.627692	Mature RNA(in vitro)		YPL250C	85	0.331697	Mature RNA(in vitro)		YDR363W-A	0.144332	0.550772		YHR183W	18	Bottom 50%		YIL033C	17	Bottom 50%
	YOL005C	0.00710198	0.892882		YKL056C	86	0.653813	Mature RNA(in vitro)		YPL250C	86	0.323839	Mature RNA(in vitro)		YDR366C	0.17661	0.333971		YHR190W	17	Bottom 50%		YIL043C	12	Bottom 50%
	YPR025C	0.00752269	0.796212		YKL056C	87	0.674608	Mature RNA(in vitro)		YPL250C	87	0.307346	Mature RNA(in vitro)		YDR377W	0.385081	0.667543		YHR200W	12	Bottom 50%		YIL124W	20	Bottom 50%
	YJL123C	0.00893924	0.735016		YKL056C	88	0.695309	Mature RNA(in vitro)		YPL250C	88	0.279536	Mature RNA(in vitro)		YDR382W	0.0914195	0.769829		YHR208W	28	Bottom 50%		YIL136W	9	Bottom 50%
	YDR477W	0.00895695	0.696331		YKL056C	89	0.710011	Mature RNA(in vitro)		YPL250C	89	0.282022	Mature RNA(in vitro)		YDR388W	0.098551	0.500589		YIL033C	17	Bottom 50%		YJL034W	31	Bottom 50%
	YDR353W	0.00921424	0.775661		YKL056C	90	0.732961	Mature RNA(in vitro)		YPL250C	90	0.249315	Mature RNA(in vitro)		YDR418W	0.0302583	0.641577		YIL041W	12	Bottom 50%		YJL158C	14	Bottom 50%
	YNL209W	0.00935788	0.688233		YKL056C	91	0.761571	Mature RNA(in vitro)		YPL250C	91	0.259373	Mature RNA(in vitro)		YDR429C	-0.00193199	0.579201		YIL062C	9	Bottom 50%		YJL159W	27	Bottom 50%
	YEL042W	0.00943683	0.709926		YKL056C	92	0.798711	Mature RNA(in vitro)		YPL250C	92	0.246173	Mature RNA(in vitro)		YDR432W	0.0342948	0.708709		YIL075C	25	Bottom 50%		YJR009C	13	Bottom 50%
	YBL028C	0.00980899	0.861248		YKL056C	93	0.80927	Mature RNA(in vitro)		YPL250C	93	0.224996	Mature RNA(in vitro)		YDR508C	-0.00569919	0.484028		YIL078W	26	Bottom 50%		YJR065C	18	Bottom 50%
	YFL007W	0.010169	0.414873		YKL056C	94	0.813457	Mature RNA(in vitro)		YPL250C	94	0.218894	Mature RNA(in vitro)		YDR510W	0.25074	0.662248		YIL124W	20	Bottom 50%		YJR105W	17	Bottom 50%
	YPL271W	0.0104153	0.887192		YKL056C	95	0.851517	Mature RNA(in vitro)		YPL250C	95	0.249554	Mature RNA(in vitro)		YDR517W	0.131419	0.60074		YIL136W	9	Bottom 50%		YJR123W	15	Bottom 50%
	YPR008W	0.0108287	0.621266		YKL056C	96	0.837586	Mature RNA(in vitro)		YPL250C	96	0.248138	Mature RNA(in vitro)		YDR524C-B	0.297435	0.690972		YJL158C	14	Bottom 50%		YJR148W	18	Bottom 50%
	YEL054C	0.0109127	0.808256		YKL056C	97	0.829465	Mature RNA(in vitro)		YPL250C	97	0.276831	Mature RNA(in vitro)		YEL009C	0.1922	0.700206		YJL167W	18	Bottom 50%		YKL035W	29	Bottom 50%
	YDR293C	0.0120158	0.461857		YKL056C	98	0.895675	Mature RNA(in vitro)		YPL250C	98	0.278544	Mature RNA(in vitro)		YEL027W	0.213888	0.724834		YJR065C	18	Bottom 50%		YKL067W	10	Bottom 50%
	YNR019W	0.0123378	0.588226		YKL056C	99	0.886181	Mature RNA(in vitro)		YPL250C	99	0.277686	Mature RNA(in vitro)		YEL033W	0.426734	0.625567		YKL067W	10	Bottom 50%		YKL145W	12	Bottom 50%
	YLR055C	0.0130273	0.579875		YKL056C	100	0.880365	Mature RNA(in vitro)		YPL250C	100	0.272373	Mature RNA(in vitro)		YEL034W	0.051004	0.653043		YKL096W-A	2	Bottom 50%		YKL148C	13	Bottom 50%
	YLL029W	0.0132368	0.530388		YKL056C	101	0.879137	Mature RNA(in vitro)		YPL250C	101	0.30112	Mature RNA(in vitro)		YEL046C	0.139008	0.550465		YKL145W	12	Bottom 50%		YKL210W	26	Bottom 50%
	YNR018W	0.0136506	0.723527		YKL056C	102	0.910511	Mature RNA(in vitro)		YPL250C	102	0.338297	Mature RNA(in vitro)		YEL051W	0.147117	0.585704		YKL148C	13	Bottom 50%		YKL216W	22	Bottom 50%
	YDR399W	0.0138203	0.722036		YKL056C	103	0.938407	Mature RNA(in vitro)		YPL250C	103	0.337286	Mature RNA(in vitro)		YEL054C	0.0109127	0.718964		YKL164C	19	Bottom 50%		YLL026W	43	Bottom 50%
	YER025W	0.0138452	0.58201		YKL056C	104	0.949739	Mature RNA(in vitro)		YPL250C	104	0.313413	Mature RNA(in vitro)		YEL060C	0.0318425	0.595353		YKL182W	69	Bottom 50%		YLL041C	12	Bottom 50%
	YDR436W	0.0142849	0.509746		YKL056C	105	0.933819	Mature RNA(in vitro)		YPL250C	105	0.297928	Mature RNA(in vitro)		YER021W	0.0296402	0.53462		YKL210W	26	Bottom 50%		YLR027C	19	Bottom 50%
	YER120W	0.0146273	0.692373		YKL056C	106	1.00597	Mature RNA(in vitro)		YPL250C	106	0.294415	Mature RNA(in vitro)		YER043C	0.0403434	0.601058		YKL216W	22	Bottom 50%		YLR028C	26	Bottom 50%
	YER086W	0.0154715	0.52017		YKL056C	107	1.02285	Mature RNA(in vitro)		YPL250C	107	0.30688	Mature RNA(in vitro)		YER055C	0.0567767	0.51146		YKR048C	14	Bottom 50%		YLR058C	31	Bottom 50%
	YLR060W	0.0154992	0.51261		YKL056C	108	1.00078	Mature RNA(in vitro)		YPL250C	108	0.327343	Mature RNA(in vitro)		YER067W	0.136214	0.709148		YKR066C	13	Bottom 50%		YLR060W	22	Bottom 50%
	YDL227C	0.0156854	0.510786		YKL056C	109	1.02069	Mature RNA(in vitro)		YPL250C	109	0.409568	Mature RNA(in vitro)		YER073W	0.0881917	0.535414		YLL041C	12	Bottom 50%		YLR150W	16	Bottom 50%
	YOR226C	0.0161574	0.726809		YKL056C	110	0.964246	Mature RNA(in vitro)		YPL250C	110	0.480498	Mature RNA(in vitro)		YER088C	-0.0373918	0.491306		YLR027C	19	Bottom 50%		YLR153C	26	Bottom 50%
	YHR047C	0.0161795	0.412286		YKL056C	111	0.894465	Mature RNA(in vitro)		YPL250C	111	0.487526	Mature RNA(in vitro)		YER120W	0.0146273	0.571924		YLR028C	26	Bottom 50%		YLR167W	10	Bottom 50%
	YBR105C	0.0174431	0.565468		YKL056C	112	0.834092	Mature RNA(in vitro)		YPL250C	112	0.488104	Mature RNA(in vitro)		YER124C	0.111473	0.560004		YLR058C	31	Bottom 50%		YLR180W	26	Bottom 50%
	YPL093W	0.0174855	0.441113		YKL056C	113	0.787586	Mature RNA(in vitro)		YPL250C	113	0.490983	Mature RNA(in vitro)		YER136W	0.0471561	0.505728		YLR060W	22	Bottom 50%		YLR192C	17	Bottom 50%
	YGL148W	0.0176358	0.5537		YKL056C	114	0.766395	Mature RNA(in vitro)		YPL250C	114	0.487801	Mature RNA(in vitro)		YER165W	0.102152	0.561476		YLR153C	26	Bottom 50%		YLR256W	39	Bottom 50%
	YGR020C	0.017773	0.738238		YKL056C	115	0.717307	Mature RNA(in vitro)		YPL250C	115	0.458894	Mature RNA(in vitro)		YER177W	0.162887	0.802774		YLR180W	26	Bottom 50%		YLR259C	22	Bottom 50%
	YER072W	0.0180307	0.72296		YKL056C	116	0.733325	Mature RNA(in vitro)		YPL250C	116	0.481636	Mature RNA(in vitro)		YER178W	0.1663	0.650276		YLR192C	17	Bottom 50%		YLR286C	35	Bottom 50%
	YHR201C	0.0187399	0.517857		YKL056C	117	0.702892	Mature RNA(in vitro)		YPL250C	117	0.459925	Mature RNA(in vitro)		YFL037W	0.0812713	0.581732		YLR197W	22	Bottom 50%		YLR293C	16	Bottom 50%
	YNL251C	0.019954	0.407265		YKL056C	118	0.756418	Mature RNA(in vitro)		YPL250C	118	0.456235	Mature RNA(in vitro)		YFL038C	0.217608	0.617712		YLR256W	39	Bottom 50%		YLR359W	20	Bottom 50%
	YNL002C	0.0200679	0.532876		YKL056C	119	0.811306	Mature RNA(in vitro)		YPL250C	119	0.462098	Mature RNA(in vitro)		YFR004W	0.149212	0.551132		YLR259C	22	Bottom 50%		YLR390W-A	17	Bottom 50%
	YMR027W	0.0204786	0.441943		YKL056C	120	0.861149	Mature RNA(in vitro)		YPL250C	120	0.465171	Mature RNA(in vitro)		YFR033C	0.100189	0.483229		YLR293C	16	Bottom 50%		YLR441C	20	Bottom 50%
	YGR085C	0.0208506	0.63393		YKL056C	121	0.872525	Mature RNA(in vitro)		YPL250C	121	0.435671	Mature RNA(in vitro)		YFR044C	0.0406508	0.522916		YLR355C	27	Bottom 50%		YML004C	19	Bottom 50%
	YGL026C	0.021153	0.329966		YKL056C	122	0.842551	Mature RNA(in vitro)		YPL250C	122	0.387717	Mature RNA(in vitro)		YFR050C	0.103911	0.52331		YLR390W-A	17	Bottom 50%		YML008C	17	Bottom 50%
	YLL041C	0.0214194	0.545209		YKL056C	123	0.853914	Mature RNA(in vitro)		YPL250C	123	0.375473	Mature RNA(in vitro)		YGL008C	0.217812	0.607776		YML004C	19	Bottom 50%		YML063W	17	Bottom 50%
	YHR003C	0.0214348	0.441948		YKL056C	124	0.856212	Mature RNA(in vitro)		YPL250C	124	0.362703	Mature RNA(in vitro)		YGL009C	0.0332209	0.581563		YML008C	17	Bottom 50%		YML110C	18	Bottom 50%
	YML008C	0.0214515	0.467185		YKL056C	125	0.866695	Mature RNA(in vitro)		YPL250C	125	0.352754	Mature RNA(in vitro)		YGL011C	0.123506	0.530107		YML106W	17	Bottom 50%		YMR002W	15	Bottom 50%
	YDL124W	0.0214585	0.511564		YKL056C	126	0.828117	Mature RNA(in vitro)		YPL250C	126	0.351982	Mature RNA(in vitro)		YGL037C	0.144462	0.795069		YML110C	18	Bottom 50%		YMR122W-A	10	Bottom 50%
	YGR014W	0.021668	0.174986		YKL056C	127	0.82686	Mature RNA(in vitro)		YPL250C	127	0.342103	Mature RNA(in vitro)		YGL048C	0.189939	0.639807		YMR120C	31	Bottom 50%		YMR145C	21	Bottom 50%
	YBL105C	0.0219855	0.196365		YKL056C	128	0.887021	Mature RNA(in vitro)		YPL250C	128	0.322576	Mature RNA(in vitro)		YGL055W	0.0785563	0.588723		YMR122W-A	10	Bottom 50%		YMR205C	41	Bottom 50%
	YBR121C	0.0225175	0.313806		YKL056C	129	0.842341	Mature RNA(in vitro)		YPL250C	129	0.244021	Mature RNA(in vitro)		YGL105W	0.0940008	0.575042		YMR145C	21	Bottom 50%		YMR226C	16	Bottom 50%
	YGR189C	0.022594	0.378245		YKL056C	130	0.883611	Mature RNA(in vitro)		YPL250C	130	0.169616	Mature RNA(in vitro)		YGL122C	0.149747	0.509784		YMR146C	19	Bottom 50%		YMR276W	14	Bottom 50%
	YBR034C	0.022629	0.464728		YKL056C	131	0.89834	Mature RNA(in vitro)		YPL250C	131	0.176173	Mature RNA(in vitro)		YGL123W	0.293963	0.824247		YMR205C	41	Bottom 50%		YMR295C	3	Bottom 50%
	YKL210W	0.0227225	0.207861		YKL056C	132	0.882929	Mature RNA(in vitro)		YPL250C	132	0.168546	Mature RNA(in vitro)		YGL147C	-0.0422578	0.804227		YMR226C	16	Bottom 50%		YMR307W	32	Bottom 50%
	YGR082W	0.0229976	0.59011		YKL056C	133	0.89052	Mature RNA(in vitro)		YPL250C	133	0.160569	Mature RNA(in vitro)		YGL200C	0.00100169	0.483403		YMR276W	14	Bottom 50%		YMR318C	23	Bottom 50%
	YGR116W	0.0237004	0.11786		YKL056C	134	0.896554	Mature RNA(in vitro)		YPL250C	134	0.16952	Mature RNA(in vitro)		YGL202W	0.113295	0.553515		YMR295C	3	Bottom 50%		YNL007C	23	Bottom 50%
	YOR168W	0.0241337	0.234445		YKL056C	135	0.894755	Mature RNA(in vitro)		YPL250C	135	0.171322	Mature RNA(in vitro)		YGL225W	0.111281	0.567256		YMR307W	32	Bottom 50%		YNL067W	13	Bottom 50%
	YHR063C	0.0244844	0.409064		YKL056C	136	0.868394	Mature RNA(in vitro)		YPL250C	136	0.14771	Mature RNA(in vitro)		YGL234W	0.0552532	0.593941		YMR318C	23	Bottom 50%		YNL071W	25	Bottom 50%
	YDR170C	0.0255885	0.0469471		YKL056C	137	0.868623	Mature RNA(in vitro)		YPL250C	137	0.140183	Mature RNA(in vitro)		YGL245W	0.153128	0.667759		YNL007C	23	Bottom 50%		YNL079C	16	Bottom 50%
	YNL327W	0.0256956	0.150977		YKL056C	138	0.758262	Mature RNA(in vitro)		YPL250C	138	0.148187	Mature RNA(in vitro)		YGL253W	0.0888062	0.787089		YNL030W	8	Bottom 50%		YNL104C	43	Bottom 50%
	YPL063W	0.0257019	0.33143		YKL056C	139	0.717673	Mature RNA(in vitro)		YPL250C	139	0.165657	Mature RNA(in vitro)		YGR008C	-0.037864	0.752094		YNL079C	16	Bottom 50%		YNL134C	20	Bottom 50%
	YKL216W	0.0262356	0.420734		YKL056C	140	0.734605	Mature RNA(in vitro)		YPL250C	140	0.188002	Mature RNA(in vitro)		YGR020C	0.017773	0.552379		YNL104C	43	Bottom 50%		YNL138W	25	Bottom 50%
	YKL007W	0.0264746	0.452904		YKL056C	141	0.776031	Mature RNA(in vitro)		YPL250C	141	0.202868	Mature RNA(in vitro)		YGR086C	0.131225	0.792411		YNL134C	20	Bottom 50%		YNL208W	13	Bottom 50%
	YPR016C	0.026555	0.471641		YKL056C	142	0.786876	Mature RNA(in vitro)		YPL250C	142	0.210561	Mature RNA(in vitro)		YGR094W	0.185012	0.562751		YNL138W	25	Bottom 50%		YNL209W	18	Bottom 50%
	YJL034W	0.026943	0.222929		YKL056C	143	0.771657	Mature RNA(in vitro)		YPL250C	143	0.203333	Mature RNA(in vitro)		YGR124W	0.137238	0.598198		YNL173C	13	Bottom 50%		YNL220W	19	Bottom 50%
	YJL055W	0.0275366	0.455408		YKL056C	144	0.759885	Mature RNA(in vitro)		YPL250C	144	0.223603	Mature RNA(in vitro)		YGR135W	0.266728	0.5937		YNL220W	19	Bottom 50%		YNL239W	20	Bottom 50%
	YJL183W	0.0278261	0.322138		YKL056C	145	0.700994	Mature RNA(in vitro)		YPL250C	145	0.233534	Mature RNA(in vitro)		YGR136W	0.576929	0.577316		YNL239W	20	Bottom 50%		YNL241C	31	Bottom 50%
	YOL067C	0.027857	0.52104		YKL056C	146	0.645009	Mature RNA(in vitro)		YPL250C	146	0.246539	Mature RNA(in vitro)		YGR155W	0.107449	0.6273		YNL300W	14	Bottom 50%		YNL322C	14	Bottom 50%
	YER036C	0.0285604	0.221763		YKL056C	147	0.607866	Mature RNA(in vitro)		YPL250C	147	0.324347	Mature RNA(in vitro)		YGR180C	0.0943099	0.697079		YNL322C	14	Bottom 50%		YNL327W	42	Bottom 50%
	YDR001C	0.0286726	0.173483		YKL056C	148	0.552433	Mature RNA(in vitro)		YPL250C	148	0.401236	Mature RNA(in vitro)		YGR192C	0.295555	0.825064		YNL327W	42	Bottom 50%		YNR021W	22	Bottom 50%
	YML081W	0.0287906	0.0777304		YKL056C	149	0.644115	Mature RNA(in vitro)		YPL250C	149	0.422521	Mature RNA(in vitro)		YGR204W	0.0814056	0.556393		YNR016C	64	Bottom 50%		YOL039W	13	Bottom 50%
	YKL082C	0.0290694	0.294207		YKL056C	150	0.636499	Mature RNA(in vitro)		YPL250C	150	0.451045	Mature RNA(in vitro)		YGR240C	0.0924088	0.597048		YNR017W	15	Bottom 50%		YOL109W	10	Bottom 50%
	YPL048W	0.0291771	0.303238		YKL056C	151	0.66976	Mature RNA(in vitro)		YPL250C	151	0.436113	Mature RNA(in vitro)		YGR253C	0.190408	0.573938		YNR021W	22	Bottom 50%		YOR027W	25	Bottom 50%
	YGR191W	0.0294903	0.2097		YKL056C	152	0.709394	Mature RNA(in vitro)		YPL250C	152	0.445461	Mature RNA(in vitro)		YGR254W	0.0650144	0.804237		YNR036C	5	Bottom 50%		YOR128C	15	Bottom 50%
	YDL022W	0.0295258	0.311903		YKL056C	153	0.705217	Mature RNA(in vitro)		YPL250C	153	0.457832	Mature RNA(in vitro)		YGR260W	0.0490606	0.566506		YOR027W	25	Bottom 50%		YOR153W	46	Bottom 50%
	YOR243C	0.0295444	0.183318		YKL056C	154	0.727899	Mature RNA(in vitro)		YPL250C	154	0.461709	Mature RNA(in vitro)		YGR279C	0.160748	0.742644		YOR099W	15	Bottom 50%		YOR167C	6	Bottom 50%
	YNL123W	0.0295506	0.106021		YKL056C	155	0.80733	Mature RNA(in vitro)		YPL250C	155	0.469231	Mature RNA(in vitro)		YGR282C	0.0609166	0.6697		YOR128C	15	Bottom 50%		YOR247W	22	Bottom 50%
	YER021W	0.0296402	0.24034		YKL056C	156	0.854459	Mature RNA(in vitro)		YPL250C	156	0.48244	Mature RNA(in vitro)		YGR285C	-0.0741793	0.599758		YOR142W	22	Bottom 50%		YOR270C	35	Bottom 50%
	YNL272C	0.0297717	0.155374		YKL056C	157	0.899768	Mature RNA(in vitro)		YPL250C	157	0.488526	Mature RNA(in vitro)		YHL015W	-0.235797	0.888831		YOR153W	46	Bottom 50%		YOR298C-A	11	Bottom 50%
	YLR064W	0.0299019	0.392181		YKL056C	158	0.958472	Mature RNA(in vitro)		YPL250C	158	0.489245	Mature RNA(in vitro)		YHL033C	0.111438	0.648448		YOR187W	20	Bottom 50%		YOR375C	24	Bottom 50%
	YDR418W	0.0302583	0.500935		YKL056C	159	0.949488	Mature RNA(in vitro)		YPL250C	159	0.464138	Mature RNA(in vitro)		YHL034C	0.0329462	0.592736		YOR247W	22	Bottom 50%		YPL004C	19	Bottom 50%
	YNL138W	0.0304344	0.226637		YKL056C	160	0.896909	Mature RNA(in vitro)		YPL250C	160	0.449235	Mature RNA(in vitro)		YHR008C	0.292613	0.617693		YOR259C	8	Bottom 50%		YPL028W	17	Bottom 50%
	YEL022W	0.0305752	0.0430548		YKL056C	161	0.863476	Mature RNA(in vitro)		YPL250C	161	0.452381	Mature RNA(in vitro)		YHR019C	0.118954	0.55986		YOR270C	35	Bottom 50%		YPL048W	21	Bottom 50%
	YER008C	0.0307058	0.0518616		YKL056C	162	0.88531	Mature RNA(in vitro)		YPL250C	162	0.458622	Mature RNA(in vitro)		YHR064C	0.0339427	0.542434		YPL010W	15	Bottom 50%		YPL135W	9	Bottom 50%
	YLR022C	0.0307165	0.400278		YKL056C	163	0.880419	Mature RNA(in vitro)		YPL250C	163	0.477794	Mature RNA(in vitro)		YHR071W	0.149235	0.596997		YPL048W	21	Bottom 50%		YPL154C	31	Bottom 50%
	YDR172W	0.030964	0.160369		YKL056C	164	0.897636	Mature RNA(in vitro)		YPL250C	164	0.464673	Mature RNA(in vitro)		YHR087W	0.0647032	0.719484		YPL231W	56	Bottom 50%		YPL240C	36	Bottom 50%
	YLR244C	0.0311441	0.288591		YKL056C	165	0.953281	Mature RNA(in vitro)		YPL250C	165	0.46706	Mature RNA(in vitro)		YHR143W	0.11414	0.567014		YPL240C	36	Bottom 50%		YPL250C	11	Bottom 50%
	YDR321W	0.0311678	0.291995		YKL056C	166	0.985799	Mature RNA(in vitro)		YPL250C	166	0.454976	Mature RNA(in vitro)		YHR174W	0.174497	0.873613		YPL250C	11	Bottom 50%		YPL271W	5	Bottom 50%
	YOR310C	0.031534	0.216915		YKL056C	167	1.04768	Mature RNA(in vitro)		YPL250C	167	0.381142	Mature RNA(in vitro)		YHR179W	0.110293	0.575871		YPL271W	5	Bottom 50%		YPR035W	26	Bottom 50%
	YNL085W	0.0316664	0.114018		YKL056C	168	1.10034	Mature RNA(in vitro)		YPL250C	168	0.312657	Mature RNA(in vitro)		YHR183W	0.111949	0.589392		YPR036W-A	8	Bottom 50%		YPR036W	24	Bottom 50%
	YEL060C	0.0318425	0.164536		YKL056C	169	1.04418	Mature RNA(in vitro)		YPL250C	169	0.290736	Mature RNA(in vitro)		YHR190W	0.118511	0.483193		YPR074C	36	Bottom 50%		YPR036W-A	8	Bottom 50%
	YIL033C	0.0318676	0.26023		YKL056C	170	1.07304	Mature RNA(in vitro)		YPL250C	170	0.26522	Mature RNA(in vitro)		YHR193C	0.161541	0.698692		YPR103W	16	Bottom 50%		YPR074C	36	Bottom 50%
	YNL281W	0.0319768	0.493418		YKL056C	171	1.07511	Mature RNA(in vitro)		YPL250C	171	0.255199	Mature RNA(in vitro)		YHR200W	0.127209	0.526311		YPR113W	10	Bottom 50%		YPR103W	16	Bottom 50%
	YHR161C	0.0320087	0.161682		YKL056C	172	1.11272	Mature RNA(in vitro)		YPL250C	172	0.245415	Mature RNA(in vitro)		YHR208W	0.12832	0.606034		YPR145W	27	Bottom 50%		YPR145W	27	Bottom 50%
	YDL236W	0.0323506	0.322305		YKL056C	173	1.13739	Mature RNA(in vitro)		YPL250C	173	0.242694	Mature RNA(in vitro)		YIL033C	0.0318676	0.520822		YPR163C	17	Bottom 50%		YPR163C	17	Bottom 50%
	YPL049C	0.0328925	0.225767		YKL056C	174	1.15628	Mature RNA(in vitro)		YPL250C	174	0.240262	Mature RNA(in vitro)		YIL041W	0.108994	0.565011		YAL038W	35	Top 50%		YAL038W	35	Top 50%
	YHL034C	0.0329462	0.327856		YKL056C	175	1.14413	Mature RNA(in vitro)		YPL250C	175	0.246428	Mature RNA(in vitro)		YIL043C	0.0614515	0.669627		YAL042W	14	Top 50%		YAL042W	14	Top 50%
	YGL009C	0.0332209	0.108218		YKL056C	176	1.16225	Mature RNA(in vitro)		YPL250C	176	0.255888	Mature RNA(in vitro)		YIL051C	0.224072	0.738947		YBL001C	10	Top 50%		YAR002C-A	13	Top 50%
	YHR064C	0.0339427	0.172625		YKL056C	177	1.14085	Mature RNA(in vitro)		YPL250C	177	0.248107	Mature RNA(in vitro)		YIL053W	0.137093	0.635521		YBL003C	9	Top 50%		YBL001C	10	Top 50%
	YBR251W	0.0341982	0.299331		YKL056C	178	1.14015	Mature RNA(in vitro)		YPL250C	178	0.25508	Mature RNA(in vitro)		YIL062C	0.22242	0.607074		YBL045C	27	Top 50%		YBL041W	13	Top 50%
	YDR432W	0.0342948	0.226766		YKL056C	179	1.21048	Mature RNA(in vitro)		YPL250C	179	0.261065	Mature RNA(in vitro)		YIL075C	0.218607	0.553994		YBR010W	8	Top 50%		YBL045C	27	Top 50%
	YCL064C	0.034312	0.259455		YKL056C	180	1.21712	Mature RNA(in vitro)		YPL250C	180	0.248455	Mature RNA(in vitro)		YIL078W	0.167787	0.609123		YBR011C	20	Top 50%		YBR010W	8	Top 50%
	YGR175C	0.0345363	0.18273		YKL056C	181	1.248	Mature RNA(in vitro)		YPL250C	181	0.235685	Mature RNA(in vitro)		YIL124W	0.0962203	0.585205		YBR025C	19	Top 50%		YBR011C	20	Top 50%
	YDR150W	0.0347306	0.00160898		YKL056C	182	1.2304	Mature RNA(in vitro)		YPL250C	182	0.224411	Mature RNA(in vitro)		YIL136W	0.0575905	0.511422		YBR031W	11	Top 50%		YBR025C	19	Top 50%
	YER030W	0.0347884	0.456189		YKL056C	183	1.22056	Mature RNA(in vitro)		YPL250C	183	0.208386	Mature RNA(in vitro)		YJL034W	0.026943	0.614921		YBR067C	10	Top 50%		YBR031W	11	Top 50%
	YLR314C	0.0348222	0.168957		YKL056C	184	1.19154	Mature RNA(in vitro)		YPL250C	184	0.200584	Mature RNA(in vitro)		YJL151C	0.147719	0.740416		YBR118W	3	Top 50%		YBR067C	10	Top 50%
	YDR245W	0.0348813	0.23099		YKL056C	185	1.17635	Mature RNA(in vitro)		YPL250C	185	0.193668	Mature RNA(in vitro)		YJL158C	0.0949444	0.584258		YBR126C	25	Top 50%		YBR118W	3	Top 50%
	YKR001C	0.0350919	0.106743		YKL056C	186	1.19531	Mature RNA(in vitro)		YPL250C	186	0.191509	Mature RNA(in vitro)		YJL159W	-0.0144232	0.687477		YBR127C	27	Top 50%		YBR126C	25	Top 50%
	YOR311C	0.0351104	0.300375		YKL056C	187	1.20785	Mature RNA(in vitro)		YPL250C	187	0.2099	Mature RNA(in vitro)		YJL167W	0.132318	0.551227		YBR162C	24	Top 50%		YBR218C	28	Top 50%
	YMR043W	0.0352883	0.301289		YKL056C	188	1.21296	Mature RNA(in vitro)		YPL250C	188	0.214358	Mature RNA(in vitro)		YJL190C	0.115031	0.756184		YBR196C	33	Top 50%		YBR256C	13	Top 50%
	YIL015W	0.0353364	0.138043		YKL056C	189	1.18575	Mature RNA(in vitro)		YPL250C	189	0.232005	Mature RNA(in vitro)		YJR009C	0.0694979	0.785097		YBR221C	22	Top 50%		YBR283C	30	Top 50%
	YOR021C	0.0353669	0.371348		YKL056C	190	1.13796	Mature RNA(in vitro)		YPL250C	190	0.228158	Mature RNA(in vitro)		YJR016C	0.2115	0.639522		YBR256C	13	Top 50%		YCL040W	28	Top 50%
	YDL042C	0.0360322	0.138932		YKL056C	191	1.13046	Mature RNA(in vitro)		YPL250C	191	0.234755	Mature RNA(in vitro)		YJR045C	0.111243	0.638773		YBR286W	28	Top 50%		YCR012W	18	Top 50%
	YLR027C	0.0361174	0.200845		YKL056C	192	1.06306	Mature RNA(in vitro)		YPL250C	192	0.243739	Mature RNA(in vitro)		YJR065C	0.0430776	0.554926		YCL030C	36	Top 50%		YDL055C	28	Top 50%
	YLR256W	0.0362778	0.0148558		YKL056C	193	1.04633	Mature RNA(in vitro)		YPL250C	193	0.245443	Mature RNA(in vitro)		YJR085C	0.479932	0.798071		YCL040W	28	Top 50%		YDL081C	7	Top 50%
	YGL022W	0.036315	0.0918371		YKL056C	194	1.00615	Mature RNA(in vitro)		YPL250C	194	0.237673	Mature RNA(in vitro)		YJR104C	0.215802	0.799021		YCL043C	21	Top 50%		YDL084W	33	Top 50%
	YCL009C	0.0363796	0.267988		YKL056C	195	0.942711	Mature RNA(in vitro)		YPL250C	195	0.22757	Mature RNA(in vitro)		YJR105W	0.0950434	0.628078		YCR012W	18	Top 50%		YDL086W	7	Top 50%
	YKL212W	0.0364347	0.115151		YKL056C	196	0.888205	Mature RNA(in vitro)		YPL250C	196	0.230291	Mature RNA(in vitro)		YJR121W	0.191604	0.723178		YDL022W	20	Top 50%		YDL133C-A	5	Top 50%
	YIR015W	0.0378557	0.431491		YKL056C	197	0.851247	Mature RNA(in vitro)		YPL250C	197	0.229759	Mature RNA(in vitro)		YJR123W	0.0592351	0.841252		YDL055C	28	Top 50%		YDL134C	20	Top 50%
	YBL003C	0.0379752	0.449954		YKL056C	198	0.782674	Mature RNA(in vitro)		YPL250C	198	0.220609	Mature RNA(in vitro)		YJR139C	0.17471	0.67876		YDL066W	21	Top 50%		YDL184C	5	Top 50%
	YCL034W	0.0383296	0.211568		YKL056C	199	0.716273	Mature RNA(in vitro)		YPL250C	199	0.228476	Mature RNA(in vitro)		YJR148W	0.0917098	0.643649		YDL081C	7	Top 50%		YDR033W	36	Top 50%
	YNR013C	0.0384648	0.046309		YKL056C	200	0.722054	Mature RNA(in vitro)		YPL250C	200	0.2425	Mature RNA(in vitro)		YKL035W	0.0572156	0.730367		YDL084W	33	Top 50%		YDR037W	24	Top 50%
	YBR017C	0.0385492	0.043014		YKL056C	201	0.695943	Mature RNA(in vitro)		YPL250C	201	0.244877	Mature RNA(in vitro)		YKL056C	0.403275	0.879009		YDL124W	15	Top 50%		YDR050C	20	Top 50%
	YER064C	0.0390859	0.128092		YKL056C	202	0.679679	Mature RNA(in vitro)		YPL250C	202	0.260695	Mature RNA(in vitro)		YKL060C	0.277056	0.839447		YDL126C	31	Top 50%		YDR071C	12	Top 50%
	YJL042W	0.0391305	0.0112462		YKL056C	203	0.670848	Mature RNA(in vitro)		YPL250C	203	0.267279	Mature RNA(in vitro)		YKL067W	0.105489	0.525951		YDL133C-A	5	Top 50%		YDR074W	41	Top 50%
	YDR339C	0.0391761	0.350923		YKL056C	204	0.666853	Mature RNA(in vitro)		YPL250C	204	0.26684	Mature RNA(in vitro)		YKL096W-A	0.16671	0.606096		YDL184C	5	Top 50%		YDR077W	26	Top 50%
	YMR145C	0.0393006	0.10713		YKL056C	205	0.632923	Mature RNA(in vitro)		YPL250C	205	0.286982	Mature RNA(in vitro)		YKL117W	0.284235	0.678786		YDL192W	12	Top 50%		YDR133C	8	Top 50%
	YDL126C	0.0397164	0.0467687		YKL056C	206	0.613079	Mature RNA(in vitro)		YPL250C	206	0.285531	Mature RNA(in vitro)		YKL145W	-0.000429109	0.586243		YDL229W	19	Top 50%		YDR154C	9	Top 50%
	YHR020W	0.0397305	0.0709965		YKL056C	207	0.57477	Mature RNA(in vitro)		YPL250C	207	0.265189	Mature RNA(in vitro)		YKL148C	0.0518755	0.560809		YDR002W	16	Top 50%		YDR155C	6	Top 50%
	YNL151C	0.0400543	0.271681		YKL056C	208	0.545152	Mature RNA(in vitro)		YPL250C	208	0.280445	Mature RNA(in vitro)		YKL152C	0.153585	0.86113		YDR037W	24	Top 50%		YDR158W	23	Top 50%
	YMR307W	0.0401221	0.100287		YKL056C	209	0.597273	Mature RNA(in vitro)		YPL250C	209	0.253368	Mature RNA(in vitro)		YKL164C	0.129326	0.608369		YDR050C	20	Top 50%		YDR225W	10	Top 50%
	YIL126W	0.0403147	0.0100229		YKL056C	210	0.586835	Mature RNA(in vitro)		YPL250C	210	0.255075	Mature RNA(in vitro)		YKL182W	0.11418	0.546276		YDR071C	12	Top 50%		YDR233C	16	Top 50%
	YER043C	0.0403434	0.138609		YKL056C	211	0.557399	Mature RNA(in vitro)		YPL250C	211	0.264317	Mature RNA(in vitro)		YKL210W	0.0227225	0.568124		YDR074W	41	Top 50%		YDR276C	6	Top 50%
	YIL135C	0.0405289	0.14262		YKL056C	212	0.574258	Mature RNA(in vitro)		YPL250C	212	0.271181	Mature RNA(in vitro)		YKL216W	0.0262356	0.608137		YDR077W	26	Top 50%		YDR278C	4	Top 50%
	YOR128C	0.0405818	0.0929454		YKL056C	213	0.582093	Mature RNA(in vitro)		YPL250C	213	0.265244	Mature RNA(in vitro)		YKR042W	0.207009	0.684729		YDR133C	8	Top 50%		YDR304C	10	Top 50%
	YBR039W	0.0405956	0.214911		YKL056C	214	0.691148	Mature RNA(in vitro)		YPL250C	214	0.302865	Mature RNA(in vitro)		YKR048C	0.166986	0.5921		YDR154C	9	Top 50%		YDR345C	30	Top 50%
	YDR186C	0.0406408	0.0370454		YKL056C	215	0.745618	Mature RNA(in vitro)		YPL250C	215	0.319948	Mature RNA(in vitro)		YKR066C	0.183818	0.592751		YDR155C	6	Top 50%		YDR363W-A	5	Top 50%
	YFR044C	0.0406508	0.122451		YKL056C	216	0.793741	Mature RNA(in vitro)		YPL250C	216	0.293507	Mature RNA(in vitro)		YLL018C	0.135601	0.612497		YDR158W	23	Top 50%		YDR366C	3	Top 50%
	YOR056C	0.0407446	0.130457		YKL056C	217	0.844933	Mature RNA(in vitro)		YPL250C	217	0.292636	Mature RNA(in vitro)		YLL024C	0.293609	0.661422		YDR171W	19	Top 50%		YDR377W	14	Top 50%
	YBR009C	0.0409275	0.472043		YKL056C	218	0.893925	Mature RNA(in vitro)		YPL250C	218	0.283276	Mature RNA(in vitro)		YLL026W	0.106089	0.669372		YDR224C	9	Top 50%		YDR510W	1	Top 50%
	YDL025C	0.0410124	0.0768479		YKL056C	219	0.900378	Mature RNA(in vitro)		YPL250C	219	0.272018	Mature RNA(in vitro)		YLL039C	0.194224	0.734676		YDR225W	10	Top 50%		YDR517W	19	Top 50%
	YDR212W	0.0413514	0.0902916		YKL056C	220	0.910639	Mature RNA(in vitro)		YPL250C	220	0.258048	Mature RNA(in vitro)		YLL041C	0.0214194	0.495671		YDR276C	6	Top 50%		YEL009C	28	Top 50%
	YDR395W	0.041552	0.0269655		YKL056C	221	0.916793	Mature RNA(in vitro)		YPL250C	221	0.24857	Mature RNA(in vitro)		YLL045C	0.137222	0.712693		YDR278C	4	Top 50%		YEL027W	15	Top 50%
	YLR194C	0.0416288	0.25045		YKL056C	222	0.973248	Mature RNA(in vitro)		YPL250C	222	0.236252	Mature RNA(in vitro)		YLR027C	0.0361174	0.590996		YDR345C	30	Top 50%		YEL033W	4	Top 50%
	YMR318C	0.041819	0.169257		YKL056C	223	1.06793	Mature RNA(in vitro)		YPL250C	223	0.228691	Mature RNA(in vitro)		YLR028C	0.0571592	0.571512		YDR377W	14	Top 50%		YEL046C	28	Top 50%
	YMR217W	0.0419161	0.0961205		YKL056C	224	1.19134	Mature RNA(in vitro)		YPL250C	224	0.232178	Mature RNA(in vitro)		YLR029C	0.108365	0.841357		YDR382W	12	Top 50%		YEL051W	16	Top 50%
	YJL076W	0.0423918	0.0113161		YKL056C	225	1.19403	Mature RNA(in vitro)		YPL250C	225	0.216684	Mature RNA(in vitro)		YLR044C	0.131995	0.849301		YDR418W	6	Top 50%		YER067W	5	Top 50%
	YHR056C	0.0424869	0.028705		YKL056C	226	1.14799	Mature RNA(in vitro)		YPL250C	226	0.22869	Mature RNA(in vitro)		YLR058C	0.0937664	0.606926		YDR432W	16	Top 50%		YER124C	30	Top 50%
	YGR162W	0.0424929	0.0231039		YKL056C	227	1.1327	Mature RNA(in vitro)		YPL250C	227	0.227871	Mature RNA(in vitro)		YLR060W	0.0154992	0.535443		YDR510W	1	Top 50%		YER177W	20	Top 50%
	YJL008C	0.042694	0.0779116		YKL056C	228	1.12588	Mature RNA(in vitro)		YPL250C	228	0.219481	Mature RNA(in vitro)		YLR075W	0.255224	0.890608		YEL009C	28	Top 50%		YER178W	28	Top 50%
	YLR007W	0.0427349	0.174757		YKL056C	229	1.17929	Mature RNA(in vitro)		YPL250C	229	0.228096	Mature RNA(in vitro)		YLR109W	0.219036	0.696144		YEL027W	15	Top 50%		YFL038C	10	Top 50%
	YCR052W	0.0427879	0.103267		YKL056C	230	1.25693	Mature RNA(in vitro)		YPL250C	230	0.231323	Mature RNA(in vitro)		YLR110C	0.145391	0.854833		YEL033W	4	Top 50%		YFR004W	11	Top 50%
	YPR103W	0.0429243	0.207765		YKL056C	231	1.31712	Mature RNA(in vitro)		YPL250C	231	0.242592	Mature RNA(in vitro)		YLR150W	-0.0649212	0.712152		YEL034W	11	Top 50%		YGL008C	50	Top 50%
	YBR222C	0.0429729	0.0827484		YKL056C	232	1.40837	Mature RNA(in vitro)		YPL250C	232	0.252454	Mature RNA(in vitro)		YLR153C	0.099857	0.553403		YEL054C	8	Top 50%		YGL011C	13	Top 50%
	YJR065C	0.0430776	0.113774		YKL056C	233	1.5015	Mature RNA(in vitro)		YPL250C	233	0.244433	Mature RNA(in vitro)		YLR167W	0.0626879	0.830852		YER067W	5	Top 50%		YGL037C	14	Top 50%
	YDR527W	0.0432811	0.116152		YKL056C	234	1.46971	Mature RNA(in vitro)		YPL250C	234	0.205973	Mature RNA(in vitro)		YLR180W	0.052064	0.59192		YER177W	20	Top 50%		YGL048C	14	Top 50%
	YDR002W	0.0434685	0.285756		YKL056C	235	1.44511	Mature RNA(in vitro)		YPL250C	235	0.194793	Mature RNA(in vitro)		YLR192C	-0.041682	0.437629		YER178W	28	Top 50%		YGL122C	22	Top 50%
	YPR129W	0.0435199	0.158977		YKL056C	236	1.37738	Mature RNA(in vitro)		YPL250C	236	0.218111	Mature RNA(in vitro)		YLR197W	0.175266	0.489746		YFL038C	10	Top 50%		YGL123W	14	Top 50%
	YIL034C	0.0436636	0.200036		YKL056C	237	1.32203	Mature RNA(in vitro)		YPL250C	237	0.223368	Mature RNA(in vitro)		YLR249W	0.155453	0.69802		YGL037C	14	Top 50%		YGL202W	27	Top 50%
	YPR033C	0.0438345	0.0759538		YKL056C	238	1.27438	Mature RNA(in vitro)		YPL250C	238	0.229449	Mature RNA(in vitro)		YLR256W	0.0362778	0.46325		YGL048C	14	Top 50%		YGL225W	21	Top 50%
	YHR108W	0.0441217	0.0644559		YKL056C	239	1.26535	Mature RNA(in vitro)		YPL250C	239	0.25738	Mature RNA(in vitro)		YLR257W	0.197913	0.669191		YGL123W	14	Top 50%		YGL245W	27	Top 50%
	YGR083C	0.0445259	0.0490167		YKL056C	240	1.25949	Mature RNA(in vitro)		YPL250C	240	0.257121	Mature RNA(in vitro)		YLR258W	0.14071	0.617758		YGL147C	12	Top 50%		YGR086C	23	Top 50%
	YML063W	0.0445505	0.217794		YKL056C	241	1.32783	Mature RNA(in vitro)		YPL250C	241	0.255772	Mature RNA(in vitro)		YLR259C	0.0879379	0.566176		YGL245W	27	Top 50%		YGR094W	39	Top 50%
	YNL113W	0.0450245	0.352774		YKL056C	242	1.2802	Mature RNA(in vitro)		YPL250C	242	0.262187	Mature RNA(in vitro)		YLR286C	0.0545476	0.654181		YGL253W	28	Top 50%		YGR124W	20	Top 50%
	YOL109W	0.0451849	0.405548		YKL056C	243	1.17901	Mature RNA(in vitro)		YPL250C	243	0.266997	Mature RNA(in vitro)		YLR293C	0.0735135	0.560234		YGR008C	6	Top 50%		YGR135W	15	Top 50%
	YJL111W	0.046467	0.0589946		YKL056C	244	1.04422	Mature RNA(in vitro)		YPL250C	244	0.279624	Mature RNA(in vitro)		YLR325C	0.262206	0.722977		YGR086C	23	Top 50%		YGR136W	13	Top 50%
	YDL229W	0.0465571	0.0457876		YKL056C	245	1.03342	Mature RNA(in vitro)		YPL250C	245	0.284912	Mature RNA(in vitro)		YLR340W	0.160509	0.800441		YGR155W	31	Top 50%		YGR155W	31	Top 50%
	YBL022C	0.0469789	0.00613967		YKL056C	246	1.04925	Mature RNA(in vitro)		YPL250C	246	0.282354	Mature RNA(in vitro)		YLR355C	0.145061	0.598754		YGR180C	19	Top 50%		YGR192C	20	Top 50%
	YER136W	0.0471561	0.0827062		YKL056C	247	1.09337	Mature RNA(in vitro)		YPL250C	247	0.324538	Mature RNA(in vitro)		YLR359W	0.0765318	0.684896		YGR192C	20	Top 50%		YGR253C	14	Top 50%
	YLR248W	0.0471704	0.0435158		YKL056C	248	1.11688	Mature RNA(in vitro)		YPL250C	248	0.315258	Mature RNA(in vitro)		YLR390W-A	0.0712313	0.554374		YGR254W	19	Top 50%		YGR279C	30	Top 50%
	YCL057W	0.0477728	0.0271806		YKL056C	249	1.0726	Mature RNA(in vitro)		YPL250C	249	0.31427	Mature RNA(in vitro)		YLR441C	-0.0127574	0.744053		YGR279C	30	Top 50%		YHL033C	16	Top 50%
	YML130C	0.0480999	0.0479698		YKL056C	250	1.09097	Mature RNA(in vitro)		YPL250C	250	0.346795	Mature RNA(in vitro)		YML004C	0.0603937	0.563772		YGR282C	21	Top 50%		YHR008C	16	Top 50%
	YPL028W	0.0481326	0.0961511		YKL056C	251	1.0917	Mature RNA(in vitro)		YPL250C	251	0.384142	Mature RNA(in vitro)		YML008C	0.0214515	0.580591		YHL015W	14	Top 50%		YHR019C	24	Top 50%
	YLR378C	0.0481934	0.0673165		YKL056C	252	1.0669	Mature RNA(in vitro)		YPL250C	252	0.361621	Mature RNA(in vitro)		YML012W	0.333342	0.61849		YHL033C	16	Top 50%		YHR071W	14	Top 50%
	YCR020W-B	0.0482065	0.461086		YKL056C	253	1.09076	Mature RNA(in vitro)		YPL250C	253	0.381056	Mature RNA(in vitro)		YML028W	0.145278	0.72182		YHR008C	16	Top 50%		YHR143W	31	Top 50%
	YOR001W	0.0482229	0.0236726		YKL056C	254	1.05329	Mature RNA(in vitro)		YPL250C	254	0.399271	Mature RNA(in vitro)		YML048W	0.184481	0.640104		YHR087W	10	Top 50%		YHR174W	26	Top 50%
	YER012W	0.0484227	0.237858		YKL056C	255	1.02894	Mature RNA(in vitro)		YPL250C	255	0.393892	Mature RNA(in vitro)		YML063W	0.0445505	0.725048		YHR174W	26	Top 50%		YHR179W	18	Top 50%
	YBR196C	0.0486889	0.0470542		YKL056C	256	1.06721	Mature RNA(in vitro)		YPL250C	256	0.391513	Mature RNA(in vitro)		YML100W	0.154858	0.634603		YHR193C	8	Top 50%		YHR183W	18	Top 50%
	YLR300W	0.0487555	0.0737538		YKL056C	257	1.12549	Mature RNA(in vitro)		YPL250C	257	0.422849	Mature RNA(in vitro)		YML106W	0.180909	0.60356		YIL043C	12	Top 50%		YHR190W	17	Top 50%
	YML101C	0.0488088	0.360545		YKL056C	258	1.14377	Mature RNA(in vitro)		YPL250C	258	0.432027	Mature RNA(in vitro)		YML110C	0.0950342	0.58982		YIL051C	13	Top 50%		YHR193C	8	Top 50%
	YCR024C-B	0.0489591	0.426488		YKL056C	259	1.25988	Mature RNA(in vitro)		YPL250C	259	0.420307	Mature RNA(in vitro)		YMR002W	0.0665725	0.649425		YIL053W	16	Top 50%		YHR200W	12	Top 50%
	YLR393W	0.0489732	0.156404		YKL056C	260	1.28357	Mature RNA(in vitro)		YPL250C	260	0.428225	Mature RNA(in vitro)		YMR011W	0.110332	0.793403		YJL034W	31	Top 50%		YHR208W	28	Top 50%
	YLR351C	0.0489894	0.147638		YKL056C	261	1.24096	Mature RNA(in vitro)		YPL250C	261	0.439644	Mature RNA(in vitro)		YMR120C	0.178708	0.570685		YJL151C	2	Top 50%		YIL041W	12	Top 50%
	YGR260W	0.0490606	0.049469		YKL056C	262	1.30474	Mature RNA(in vitro)		YPL250C	262	0.438055	Mature RNA(in vitro)		YMR122W-A	0.0584308	0.541014		YJL159W	27	Top 50%		YIL051C	13	Top 50%
	YPR035W	0.0493038	0.100327		YKL056C	263	1.32707	Mature RNA(in vitro)		YPL250C	263	0.429246	Mature RNA(in vitro)		YMR145C	0.0393006	0.510879		YJL190C	13	Top 50%		YIL053W	16	Top 50%
	YBR221C	0.0494423	0.101223		YKL056C	264	1.35271	Mature RNA(in vitro)		YPL250C	264	0.420435	Mature RNA(in vitro)		YMR146C	0.15683	0.564492		YJR009C	13	Top 50%		YIL062C	9	Top 50%
	YBL091C	0.0494553	0.0786952		YKL056C	265	1.41715	Mature RNA(in vitro)		YPL250C	265	0.406157	Mature RNA(in vitro)		YMR186W	0.116809	0.707798		YJR016C	30	Top 50%		YIL075C	25	Top 50%
	YHR098C	0.0494654	0.00898189		YKL056C	266	1.43858	Mature RNA(in vitro)		YPL250C	266	0.410006	Mature RNA(in vitro)		YMR205C	0.0617666	0.580768		YJR045C	34	Top 50%		YIL078W	26	Top 50%
	YNL007C	0.0495708	0.107077		YKL056C	267	1.40891	Mature RNA(in vitro)		YPL250C	267	0.362731	Mature RNA(in vitro)		YMR226C	0.067027	0.526326		YJR085C	8	Top 50%		YJL151C	2	Top 50%
	YDL099W	0.0497289	0.111577		YKL056C	268	1.38856	Mature RNA(in vitro)		YPL250C	268	0.378804	Mature RNA(in vitro)		YMR276W	-0.0460314	0.554037		YJR104C	11	Top 50%		YJL167W	18	Top 50%
	YLR398C	0.049881	0.00192751		YKL056C	269	1.34357	Mature RNA(in vitro)		YPL250C	269	0.370723	Mature RNA(in vitro)		YMR295C	0.0631985	0.559047		YJR105W	17	Top 50%		YJL190C	13	Top 50%
	YPL154C	0.0499661	0.08144		YKL056C	270	1.2488	Mature RNA(in vitro)		YPL250C	270	0.340512	Mature RNA(in vitro)		YMR307W	0.0401221	0.586288		YJR121W	25	Top 50%		YJR016C	30	Top 50%
	YJR070C	0.0499665	0.118576		YKL056C	271	1.22228	Mature RNA(in vitro)		YPL250C	271	0.301156	Mature RNA(in vitro)		YMR318C	0.041819	0.56869		YJR123W	15	Top 50%		YJR045C	34	Top 50%
	YLR304C	0.0500062	0.0156435		YKL056C	272	1.16965	Mature RNA(in vitro)		YPL250C	272	0.306031	Mature RNA(in vitro)		YNL007C	0.0495708	0.531018		YJR139C	17	Top 50%		YJR085C	8	Top 50%
	YJR064W	0.0505854	0.0376996		YKL056C	273	1.09041	Mature RNA(in vitro)		YPL250C	273	0.287931	Mature RNA(in vitro)		YNL030W	0.143011	0.594196		YJR148W	18	Top 50%		YJR104C	11	Top 50%
	YGR227W	0.0505988	0.0445322		YKL056C	274	1.06601	Mature RNA(in vitro)		YPL250C	274	0.26904	Mature RNA(in vitro)		YNL031C	0.337075	0.804253		YKL035W	29	Top 50%		YJR121W	25	Top 50%
	YPR148C	0.050643	0.0672064		YKL056C	275	1.06702	Mature RNA(in vitro)		YPL250C	275	0.273342	Mature RNA(in vitro)		YNL055C	0.130862	0.72396		YKL056C	14	Top 50%		YJR139C	17	Top 50%
	YAL023C	0.0506857	0.0155245		YKL056C	276	1.03105	Mature RNA(in vitro)		YPL250C	276	0.25444	Mature RNA(in vitro)		YNL067W	-0.00776791	0.672577		YKL060C	22	Top 50%		YKL056C	14	Top 50%
	YHR205W	0.0508993	0.0113394		YKL056C	277	1.00778	Mature RNA(in vitro)		YPL250C	277	0.219166	Mature RNA(in vitro)		YNL071W	0.0539665	0.613853		YKL117W	16	Top 50%		YKL060C	22	Top 50%
	YEL034W	0.051004	0.268273		YKL056C	278	1.00782	Mature RNA(in vitro)		YPL250C	278	0.207217	Mature RNA(in vitro)		YNL079C	0.0750499	0.581186		YKL152C	6	Top 50%		YKL096W-A	2	Top 50%
	YNL261W	0.0510296	0.052948		YKL056C	279	0.934415	Mature RNA(in vitro)		YPL250C	279	0.205616	Mature RNA(in vitro)		YNL104C	0.0757691	0.551837		YKR042W	30	Top 50%		YKL117W	16	Top 50%
	YBR269C	0.0515347	0.294344		YKL056C	280	0.976328	Mature RNA(in vitro)		YPL250C	280	0.200105	Mature RNA(in vitro)		YNL134C	0.0645984	0.564594		YLL018C	25	Top 50%		YKL152C	6	Top 50%
	YIL138C	0.0516506	0.256246		YKL056C	281	0.945144	Mature RNA(in vitro)		YPL250C	281	0.1863	Mature RNA(in vitro)		YNL138W	0.0304344	0.501542		YLL024C	16	Top 50%		YKL164C	19	Top 50%
	YKL148C	0.0518755	0.0229476		YKL056C	282	0.882583	Mature RNA(in vitro)		YPL250C	282	0.215126	Mature RNA(in vitro)		YNL173C	0.215649	0.564208		YLL026W	43	Top 50%		YKL182W	69	Top 50%
	YDR457W	0.0518777	2.74729e-07		YKL056C	283	0.885266	Mature RNA(in vitro)		YPL250C	283	0.222564	Mature RNA(in vitro)		YNL178W	0.111895	0.779226		YLL039C	18	Top 50%		YKR042W	30	Top 50%
	YHL048W	0.0519908	0.0786582		YKL056C	284	0.95135	Mature RNA(in vitro)		YPL250C	284	0.310266	Mature RNA(in vitro)		YNL208W	-0.00397555	0.733261		YLL045C	7	Top 50%		YKR048C	14	Top 50%
	YLR180W	0.052064	0.0778476		YKL056C	285	0.92291	Mature RNA(in vitro)		YPL250C	285	0.311008	Mature RNA(in vitro)		YNL209W	0.00935788	0.631708		YLR029C	12	Top 50%		YKR066C	13	Top 50%
	YLR114C	0.0523318	0.0121823		YKL056C	286	0.985494	Mature RNA(in vitro)		YPL250C	286	0.297405	Mature RNA(in vitro)		YNL220W	0.00670753	0.608156		YLR044C	34	Top 50%		YLL018C	25	Top 50%
	YFL022C	0.0529666	0.0395291		YKL056C	287	0.985054	Mature RNA(in vitro)		YPL250C	287	0.33707	Mature RNA(in vitro)		YNL239W	0.0876243	0.516305		YLR075W	17	Top 50%		YLL024C	16	Top 50%
	YJR047C	0.0531123	0.248962		YKL056C	288	0.973725	Mature RNA(in vitro)		YPL250C	288	0.316569	Mature RNA(in vitro)		YNL241C	0.004404	0.628129		YLR109W	12	Top 50%		YLL039C	18	Top 50%
	YEL026W	0.0531784	0.301158		YKL056C	289	1.00018	Mature RNA(in vitro)		YPL250C	289	0.334645	Mature RNA(in vitro)		YNL300W	0.243746	0.580143		YLR110C	10	Top 50%		YLL045C	7	Top 50%
	YDL153C	0.0536383	0.0216812		YKL056C	290	0.997168	Mature RNA(in vitro)		YPL250C	290	0.330212	Mature RNA(in vitro)		YNL322C	0.00455036	0.501389		YLR150W	16	Top 50%		YLR029C	12	Top 50%
	YNL071W	0.0539665	0.0400448		YKL056C	291	0.957823	Mature RNA(in vitro)		YPL250C	291	0.315174	Mature RNA(in vitro)		YNL327W	0.0256956	0.490497		YLR167W	10	Top 50%		YLR044C	34	Top 50%
	YOL123W	0.0544789	0.0291245		YKL056C	292	0.931227	Mature RNA(in vitro)		YPL250C	292	0.306826	Mature RNA(in vitro)		YNR001C	0.114898	0.640532		YLR249W	47	Top 50%		YLR075W	17	Top 50%
	YLR286C	0.0545476	0.0250187		YKL056C	293	0.936302	Mature RNA(in vitro)		YPL250C	293	0.313691	Mature RNA(in vitro)		YNR016C	0.155986	0.527739		YLR257W	19	Top 50%		YLR109W	12	Top 50%
	YDL201W	0.0547948	0.108325		YKL056C	294	0.963554	Mature RNA(in vitro)		YPL250C	294	0.389337	Mature RNA(in vitro)		YNR017W	0.114562	0.501182		YLR258W	27	Top 50%		YLR110C	10	Top 50%
	YGL234W	0.0552532	0.00668754		YKL056C	295	0.997584	Mature RNA(in vitro)		YPL250C	295	0.394089	Mature RNA(in vitro)		YNR021W	0.0832495	0.57054		YLR286C	35	Top 50%		YLR197W	22	Top 50%
	YPR086W	0.0553129	0.0750061		YKL056C	296	1.03171	Mature RNA(in vitro)		YPL250C	296	0.411915	Mature RNA(in vitro)		YNR036C	0.112995	0.564599		YLR325C	7	Top 50%		YLR249W	47	Top 50%
	YNL307C	0.0554445	0.0627887		YKL056C	297	1.02436	Mature RNA(in vitro)		YPL250C	297	0.457137	Mature RNA(in vitro)		YOL039W	0.0562579	0.788814		YLR340W	11	Top 50%		YLR257W	19	Top 50%
	YDL014W	0.0559847	0.0793582		YKL056C	298	1.03721	Mature RNA(in vitro)		YPL250C	298	0.45255	Mature RNA(in vitro)		YOL040C	0.243797	0.805249		YLR359W	20	Top 50%		YLR258W	27	Top 50%
	YOL039W	0.0562579	0.31575		YKL056C	299	1.06371	Mature RNA(in vitro)		YPL250C	299	0.44521	Mature RNA(in vitro)		YOL086C	0.213337	0.776319		YLR441C	20	Top 50%		YLR325C	7	Top 50%
	YER055C	0.0567767	0.0899512		YKL056C	300	1.02171	Mature RNA(in vitro)		YPL250C	300	0.464303	Mature RNA(in vitro)		YOL109W	0.0451849	0.649728		YML012W	11	Top 50%		YLR340W	11	Top 50%
	YIL008W	0.0568078	0.327592		YKL056C	301	1.04038	Mature RNA(in vitro)		YPL250C	301	0.469079	Mature RNA(in vitro)		YOL143C	0.138301	0.677506		YML028W	16	Top 50%		YLR355C	27	Top 50%
	YKL129C	0.05703	0.000422529		YKL056C	302	1.16721	Mature RNA(in vitro)		YPL250C	302	0.447828	Mature RNA(in vitro)		YOR027W	0.0696344	0.47291		YML048W	20	Top 50%		YML012W	11	Top 50%
	YLR028C	0.0571592	0.0160211		YKL056C	303	1.17825	Mature RNA(in vitro)		YPL250C	303	0.454138	Mature RNA(in vitro)		YOR052C	0.31004	0.622956		YML063W	17	Top 50%		YML028W	16	Top 50%
	YKL035W	0.0572156	0.0267477		YKL056C	304	1.11851	Mature RNA(in vitro)		YPL250C	304	0.393862	Mature RNA(in vitro)		YOR063W	0.165559	0.868354		YML100W	34	Top 50%		YML048W	20	Top 50%
	YHR025W	0.0574909	0.0597582		YKL056C	305	1.09915	Mature RNA(in vitro)		YPL250C	305	0.402445	Mature RNA(in vitro)		YOR099W	0.146402	0.554187		YMR002W	15	Top 50%		YML100W	34	Top 50%
	YIL136W	0.0575905	0.0478515		YKL056C	306	1.03951	Mature RNA(in vitro)		YPL250C	306	0.408802	Mature RNA(in vitro)		YOR128C	0.0405818	0.541232		YMR011W	28	Top 50%		YML106W	17	Top 50%
	YLR421C	0.0579845	0.209558		YKL056C	307	1.02026	Mature RNA(in vitro)		YPL250C	307	0.367698	Mature RNA(in vitro)		YOR142W	0.162419	0.587323		YMR186W	45	Top 50%		YMR011W	28	Top 50%
	YJR025C	0.0580172	0.181088		YKL056C	308	0.996664	Mature RNA(in vitro)		YPL250C	308	0.369437	Mature RNA(in vitro)		YOR153W	0.073754	0.521164		YNL031C	8	Top 50%		YMR120C	31	Top 50%
	YGL062W	0.0581188	0.000544827		YKL056C	309	0.935862	Mature RNA(in vitro)		YPL250C	309	0.361564	Mature RNA(in vitro)		YOR167C	-0.0293438	0.759663		YNL055C	19	Top 50%		YMR146C	19	Top 50%
	YNL248C	0.0581647	0.0400102		YKL056C	310	0.948547	Mature RNA(in vitro)		YPL250C	310	0.394443	Mature RNA(in vitro)		YOR187W	0.230164	0.546768		YNL067W	13	Top 50%		YMR186W	45	Top 50%
	YNL287W	0.0583113	0.00199716		YKL056C	311	0.97165	Mature RNA(in vitro)		YPL250C	311	0.396743	Mature RNA(in vitro)		YOR230W	0.128241	0.715971		YNL071W	25	Top 50%		YNL030W	8	Top 50%
	YML014W	0.0583207	0.0913717		YKL056C	312	1.01299	Mature RNA(in vitro)		YPL250C	312	0.402012	Mature RNA(in vitro)		YOR247W	0.0698275	0.606152		YNL178W	19	Top 50%		YNL031C	8	Top 50%
	YMR122W-A	0.0584308	0.353701		YKL056C	313	1.02442	Mature RNA(in vitro)		YPL250C	313	0.430446	Mature RNA(in vitro)		YOR259C	0.18384	0.590158		YNL208W	13	Top 50%		YNL055C	19	Top 50%
	YBR035C	0.0590162	0.122527		YKL056C	314	1.06766	Mature RNA(in vitro)		YPL250C	314	0.374888	Mature RNA(in vitro)		YOR270C	0.103119	0.600436		YNL209W	18	Top 50%		YNL173C	13	Top 50%
	YKL172W	0.0590866	0.0343272		YKL056C	315	1.04815	Mature RNA(in vitro)		YPL250C	315	0.370359	Mature RNA(in vitro)		YOR285W	0.110442	0.707837		YNL241C	31	Top 50%		YNL178W	19	Top 50%
	YJR123W	0.0592351	0.12362		YKL056C	316	1.0488	Mature RNA(in vitro)		YPL250C	316	0.378778	Mature RNA(in vitro)		YOR298C-A	0.00107879	0.785573		YNR001C	27	Top 50%		YNL300W	14	Top 50%
	YER095W	0.0594018	0.0394819		YKL056C	317	1.0366	Mature RNA(in vitro)		YPL250C	317	0.359265	Mature RNA(in vitro)		YOR332W	0.138869	0.747762		YOL039W	13	Top 50%		YNR001C	27	Top 50%
	YOR335C	0.0594257	0.00143094		YKL056C	318	1.00908	Mature RNA(in vitro)		YPL250C	318	0.361587	Mature RNA(in vitro)		YOR362C	0.232332	0.621923		YOL040C	11	Top 50%		YNR016C	64	Top 50%
	YJL192C	0.0594704	0.114906		YKL056C	319	1.01556	Mature RNA(in vitro)		YPL250C	319	0.35894	Mature RNA(in vitro)		YOR369C	0.24905	0.895455		YOL086C	20	Top 50%		YNR017W	15	Top 50%
	YGR103W	0.0595339	0.011142		YKL056C	320	0.978057	Mature RNA(in vitro)		YPL250C	320	0.33801	Mature RNA(in vitro)		YOR375C	0.0741628	0.683273		YOL109W	10	Top 50%		YNR036C	5	Top 50%
	YAL044C	0.0599398	0.175677		YKL056C	321	0.945637	Mature RNA(in vitro)		YPL250C	321	0.339857	Mature RNA(in vitro)		YPL004C	0.0848488	0.774999		YOL143C	8	Top 50%		YOL040C	11	Top 50%
	YIR022W	0.0601372	0.178109		YKL056C	322	0.83526	Mature RNA(in vitro)		YPL250C	322	0.388221	Mature RNA(in vitro)		YPL010W	0.114448	0.580484		YOR052C	11	Top 50%		YOL086C	20	Top 50%
	YNL288W	0.0603231	0.0434578		YKL056C	323	0.824677	Mature RNA(in vitro)		YPL250C	323	0.375819	Mature RNA(in vitro)		YPL028W	0.0481326	0.656609		YOR063W	27	Top 50%		YOL143C	8	Top 50%
	YML004C	0.0603937	0.0587668		YKL056C	324	0.807381	Mature RNA(in vitro)		YPL250C	324	0.343384	Mature RNA(in vitro)		YPL037C	0.117662	0.690098		YOR167C	6	Top 50%		YOR052C	11	Top 50%
	YIL118W	0.0605646	0.110657		YKL056C	325	0.820299	Mature RNA(in vitro)		YPL250C	325	0.334921	Mature RNA(in vitro)		YPL048W	0.0291771	0.608444		YOR230W	22	Top 50%		YOR063W	27	Top 50%
	YER103W	0.0608665	0.00751014		YKL056C	326	0.848797	Mature RNA(in vitro)		YPL250C	326	0.329051	Mature RNA(in vitro)		YPL061W	0.152975	0.80043		YOR285W	9	Top 50%		YOR099W	15	Top 50%
	YGR282C	0.0609166	0.0617743		YKL056C	327	0.861424	Mature RNA(in vitro)		YPL250C	327	0.343051	Mature RNA(in vitro)		YPL106C	0.208564	0.64803		YOR298C-A	11	Top 50%		YOR142W	22	Top 50%
	YPR074C	0.0610437	0.00579155		YKL056C	328	0.876488	Mature RNA(in vitro)		YPL250C	328	0.343165	Mature RNA(in vitro)		YPL131W	0.208052	0.726509		YOR332W	5	Top 50%		YOR187W	20	Top 50%
	YPL210C	0.0612393	0.00724123		YKL056C	329	0.904946	Mature RNA(in vitro)		YPL250C	329	0.335862	Mature RNA(in vitro)		YPL135W	-0.0508353	0.6189		YOR362C	18	Top 50%		YOR230W	22	Top 50%
	YIL043C	0.0614515	0.0726726		YKL056C	330	0.949195	Mature RNA(in vitro)		YPL250C	330	0.301684	Mature RNA(in vitro)		YPL154C	0.0499661	0.696881		YOR369C	13	Top 50%		YOR259C	8	Top 50%
	YLR056W	0.0614718	0.0417894		YKL056C	331	0.962539	Mature RNA(in vitro)		YPL250C	331	0.29735	Mature RNA(in vitro)		YPL231W	0.175664	0.5781		YOR375C	24	Top 50%		YOR285W	9	Top 50%
	YDL097C	0.061472	0.0264335		YKL056C	332	0.952552	Mature RNA(in vitro)		YPL250C	332	0.293639	Mature RNA(in vitro)		YPL240C	0.0919871	0.535396		YPL004C	19	Top 50%		YOR332W	5	Top 50%
	YNL271C	0.0615928	2.3719e-06		YKL056C	333	0.900472	Mature RNA(in vitro)		YPL250C	333	0.269667	Mature RNA(in vitro)		YPL250C	-0.171486	0.527706		YPL028W	17	Top 50%		YOR362C	18	Top 50%
	YMR205C	0.0617666	0.000913496		YKL056C	334	0.849958	Mature RNA(in vitro)		YPL250C	334	0.246543	Mature RNA(in vitro)		YPL271W	0.0104153	0.503389		YPL037C	11	Top 50%		YOR369C	13	Top 50%
	YLR167W	0.0626879	0.180495		YKL056C	335	0.935723	Mature RNA(in vitro)		YPL250C	335	0.238037	Mature RNA(in vitro)		YPR035W	0.0493038	0.63866		YPL061W	27	Top 50%		YPL010W	15	Top 50%
	YMR295C	0.0631985	0.124226		YKL056C	336	0.940652	Mature RNA(in vitro)		YPL250C	336	0.244247	Mature RNA(in vitro)		YPR036W	0.0872004	0.640857		YPL106C	36	Top 50%		YPL037C	11	Top 50%
	YCL043C	0.0633494	0.0121064		YKL056C	337	1.0108	Mature RNA(in vitro)		YPL250C	337	0.216882	Mature RNA(in vitro)		YPR036W-A	0.0837215	0.588341		YPL131W	21	Top 50%		YPL061W	27	Top 50%
	YDR476C	0.0634413	0.0998397		YKL056C	338	1.0348	Mature RNA(in vitro)		YPL250C	338	0.233965	Mature RNA(in vitro)		YPR062W	0.257975	0.69808		YPL135W	9	Top 50%		YPL106C	36	Top 50%
	YML114C	0.0634821	0.0129473		YKL056C	339	1.01392	Mature RNA(in vitro)		YPL250C	339	0.234928	Mature RNA(in vitro)		YPR074C	0.0610437	0.573443		YPL154C	31	Top 50%		YPL131W	21	Top 50%
	YBR162C	0.0637456	0.0184181		YKL056C	340	1.09089	Mature RNA(in vitro)		YPL250C	340	0.237559	Mature RNA(in vitro)		YPR102C	0.144802	0.747814		YPR035W	26	Top 50%		YPL231W	56	Top 50%
	YBR068C	0.063875	0.00628261		YKL056C	341	1.13695	Mature RNA(in vitro)		YPL250C	341	0.233932	Mature RNA(in vitro)		YPR103W	0.0429243	0.60839		YPR036W	24	Top 50%		YPR062W	8	Top 50%
	YDL240W	0.0639602	0.000405884		YKL056C	342	1.15147	Mature RNA(in vitro)		YPL250C	342	0.204185	Mature RNA(in vitro)		YPR113W	0.12165	0.595792		YPR062W	8	Top 50%		YPR102C	6	Top 50%
	YHR057C	0.0642206	0.111022		YKL056C	343	1.20334	Mature RNA(in vitro)		YPL250C	343	0.233098	Mature RNA(in vitro)		YPR145W	0.0692832	0.597511		YPR102C	6	Top 50%		YPR113W	10	Top 50%
	YKL206C	0.0643227	0.0684889		YKL056C	344	1.1963	Mature RNA(in vitro)		YPL250C	344	0.269701	Mature RNA(in vitro)		YPR149W	0.115816	0.753687		YPR149W	23	Top 50%		YPR149W	23	Top 50%
	YNL134C	0.0645984	0.0299031		YKL056C	345	1.18502	Mature RNA(in vitro)		YPL250C	345	0.27567	Mature RNA(in vitro)		YPR163C	0.0787108	0.545083		YPR165W	14	Top 50%		YPR165W	14	Top 50%
	YHR087W	0.0647032	0.237573		YKL056C	346	1.15927	Mature RNA(in vitro)		YPL250C	346	0.367555	Mature RNA(in vitro)		YPR165W	0.117881	0.630277
	YBR197C	0.0649423	0.0972977		YKL056C	347	1.15118	Mature RNA(in vitro)		YPL250C	347	0.380156	Mature RNA(in vitro)
	YGR254W	0.0650144	0.0184695		YKL056C	348	1.15417	Mature RNA(in vitro)		YPL250C	348	0.377367	Mature RNA(in vitro)
	YDL182W	0.0651115	0.019535		YKL056C	349	1.16787	Mature RNA(in vitro)		YPL250C	349	0.399439	Mature RNA(in vitro)
	YEL071W	0.0652398	0.0117736		YKL056C	350	1.1373	Mature RNA(in vitro)		YPL250C	350	0.420936	Mature RNA(in vitro)
	YAL025C	0.0652701	0.047798		YKL056C	351	1.15666	Mature RNA(in vitro)		YPL250C	351	0.453093	Mature RNA(in vitro)
	YMR246W	0.0655455	0.00275678		YKL056C	352	1.17435	Mature RNA(in vitro)		YPL250C	352	0.531477	Mature RNA(in vitro)
	YMR220W	0.0662904	0.0146627		YKL056C	353	1.21924	Mature RNA(in vitro)		YPL250C	353	0.570606	Mature RNA(in vitro)
	YOL097C	0.0663471	0.0168176		YKL056C	354	1.26633	Mature RNA(in vitro)		YPL250C	354	0.627778	Mature RNA(in vitro)
	YMR002W	0.0665725	0.149581		YKL056C	355	1.24421	Mature RNA(in vitro)		YPL250C	355	0.636335	Mature RNA(in vitro)
	YDL100C	0.0666367	0.0297438		YKL056C	356	1.27516	Mature RNA(in vitro)		YPL250C	356	0.615498	Mature RNA(in vitro)
	YLR335W	0.0667357	0.00190473		YKL056C	357	1.21961	Mature RNA(in vitro)		YPL250C	357	0.636783	Mature RNA(in vitro)
	YMR197C	0.0668519	0.0878294		YKL056C	358	1.2485	Mature RNA(in vitro)		YPL250C	358	0.627353	Mature RNA(in vitro)
	YMR226C	0.067027	0.0576251		YKL056C	359	1.24191	Mature RNA(in vitro)		YPL250C	359	0.708435	Mature RNA(in vitro)
	YIL154C	0.0671403	0.030384		YKL056C	360	1.18263	Mature RNA(in vitro)		YPL250C	360	0.722792	Mature RNA(in vitro)
	YMR089C	0.0671643	0.000823356		YKL056C	361	1.14362	Mature RNA(in vitro)		YPL250C	361	0.727361	Mature RNA(in vitro)
	YLR454W	0.0672024	2.32083e-09		YKL056C	362	1.12861	Mature RNA(in vitro)		YPL250C	362	0.699316	Mature RNA(in vitro)
	YMR290C	0.0672176	0.00882289		YKL056C	363	1.07117	Mature RNA(in vitro)		YPL250C	363	0.690314	Mature RNA(in vitro)
	YPL181W	0.0673098	0.0086639		YKL056C	364	1.17011	Mature RNA(in vitro)		YPL250C	364	0.691776	Mature RNA(in vitro)
	YIL125W	0.0674513	0.000195963		YKL056C	365	1.21067	Mature RNA(in vitro)		YPL250C	365	0.693554	Mature RNA(in vitro)
	YNL298W	0.0674649	0.000688111		YKL056C	366	1.18443	Mature RNA(in vitro)		YPL250C	366	0.633697	Mature RNA(in vitro)
	YHR052W	0.0674789	0.0233043		YKL056C	367	1.16637	Mature RNA(in vitro)		YPL250C	367	0.627603	Mature RNA(in vitro)
	YDL165W	0.0675685	0.105542		YKL056C	368	1.15413	Mature RNA(in vitro)		YPL250C	368	0.647866	Mature RNA(in vitro)
	YMR305C	0.0679036	0.0202403		YKL056C	369	1.16695	Mature RNA(in vitro)		YPL250C	369	0.648638	Mature RNA(in vitro)
	YFL004W	0.0682059	0.000666542		YKL056C	370	1.20721	Mature RNA(in vitro)		YPL250C	370	0.648425	Mature RNA(in vitro)
	YKL113C	0.0682966	0.0206559		YKL056C	371	1.1698	Mature RNA(in vitro)		YPL250C	371	0.657266	Mature RNA(in vitro)
	YBR229C	0.0685064	0.000243575		YKL056C	372	1.11331	Mature RNA(in vitro)		YPL250C	372	0.5896	Mature RNA(in vitro)
	YBR084W	0.0687944	0.00019553		YKL056C	373	1.07575	Mature RNA(in vitro)		YPL250C	373	0.571174	Mature RNA(in vitro)
	YDR087C	0.0691257	0.0457083		YKL056C	374	1.02683	Mature RNA(in vitro)		YPL250C	374	0.547039	Mature RNA(in vitro)
	YFR051C	0.0691801	0.00506609		YKL056C	375	0.9594	Mature RNA(in vitro)		YPL250C	375	0.582674	Mature RNA(in vitro)
	YPL146C	0.0692471	0.010437		YKL056C	376	0.893226	Mature RNA(in vitro)		YPL250C	376	0.587109	Mature RNA(in vitro)
	YPR145W	0.0692832	0.00406508		YKL056C	377	0.884944	Mature RNA(in vitro)		YPL250C	377	0.612282	Mature RNA(in vitro)
	YJR009C	0.0694979	0.0281334		YKL056C	378	0.864657	Mature RNA(in vitro)		YPL250C	378	0.649431	Mature RNA(in vitro)
	YOR027W	0.0696344	0.00338664		YKL056C	379	0.814234	Mature RNA(in vitro)		YPL250C	379	0.607153	Mature RNA(in vitro)
	YOR247W	0.0698275	0.0794128		YKL056C	380	0.792949	Mature RNA(in vitro)		YPL250C	380	0.638353	Mature RNA(in vitro)
	YOR262W	0.070251	0.0232759		YKL056C	381	0.815173	Mature RNA(in vitro)		YPL250C	381	0.678587	Mature RNA(in vitro)
	YPR189W	0.0702767	3.99499e-06		YKL056C	382	0.85505	Mature RNA(in vitro)		YPL250C	382	0.703172	Mature RNA(in vitro)
	YGL058W	0.0704001	0.109511		YKL056C	383	0.905273	Mature RNA(in vitro)		YPL250C	383	0.730932	Mature RNA(in vitro)
	YGR270W	0.0705338	5.57006e-06		YKL056C	384	0.89946	Mature RNA(in vitro)		YPL250C	384	0.739774	Mature RNA(in vitro)
	YKL209C	0.070551	1.11222e-05		YKL056C	385	0.881601	Mature RNA(in vitro)		YPL250C	385	0.778147	Mature RNA(in vitro)
	YDL140C	0.0705789	3.48491e-07		YKL056C	386	0.876794	Mature RNA(in vitro)		YPL250C	386	0.792946	Mature RNA(in vitro)
	YOR109W	0.0707057	4.51448e-05		YKL056C	387	0.931544	Mature RNA(in vitro)		YPL250C	387	0.820706	Mature RNA(in vitro)
	YDR188W	0.070965	0.00403645		YKL056C	388	0.933688	Mature RNA(in vitro)		YPL250C	388	0.843464	Mature RNA(in vitro)
	YGL039W	0.0710926	0.0214804		YKL056C	389	0.900671	Mature RNA(in vitro)		YPL250C	389	0.86601	Mature RNA(in vitro)
	YLR390W-A	0.0712313	0.0567659		YKL056C	390	0.861323	Mature RNA(in vitro)		YPL250C	390	0.888768	Mature RNA(in vitro)
	YDR456W	0.0714878	0.00181565		YKL056C	391	0.825445	Mature RNA(in vitro)		YPL250C	391	0.888768	Mature RNA(in vitro)
	YFR016C	0.0716098	1.29723e-05		YKL056C	392	0.832185	Mature RNA(in vitro)		YPL250C	392	0.924404	Mature RNA(in vitro)
	YOR116C	0.0716546	2.0539e-06		YKL056C	393	0.811941	Mature RNA(in vitro)		YPL250C	393	0.939202	Mature RNA(in vitro)
	YLR200W	0.0718126	0.183916		YKL056C	394	0.772172	Mature RNA(in vitro)		YPL250C	394	0.954001	Mature RNA(in vitro)
	YDR093W	0.0728988	3.85516e-07		YKL056C	395	0.743115	Mature RNA(in vitro)		YPL250C	395	0.954001	Mature RNA(in vitro)
	YDR341C	0.0734249	0.00170639		YKL056C	396	0.755627	Mature RNA(in vitro)		YPL250C	396	0.985201	Mature RNA(in vitro)
	YLR293C	0.0735135	0.0592768		YKL056C	397	0.767379	Mature RNA(in vitro)		YPL250C	397	0.985201	Mature RNA(in vitro)
	YDR264C	0.0736394	0.000415742		YKL056C	398	0.748381	Mature RNA(in vitro)		YPL250C	398	0.985201	Mature RNA(in vitro)
	YOR153W	0.073754	6.62059e-07		YKL056C	399	0.81764	Mature RNA(in vitro)		YPL250C	399	0.985201	Mature RNA(in vitro)
	YHR152W	0.0738893	0.0920259		YKL056C	400	0.885862	Mature RNA(in vitro)		YPL250C	400	0.985201	Mature RNA(in vitro)
	YCR033W	0.0740641	6.87245e-06		YKL056C	401	0.969689	Mature RNA(in vitro)		YPL250C	401	0.985201	Mature RNA(in vitro)
	YOR375C	0.0741628	0.00613885		YKL056C	402	0.946452	Mature RNA(in vitro)		YPL250C	402	1	Mature RNA(in vitro)
	YDL040C	0.0747908	0.000150304		YKL056C	403	1.06336	Mature RNA(in vitro)		YPL250C	403	1	Mature RNA(in vitro)
	YDL144C	0.0750451	0.0140734		YKL056C	404	1.08869	Mature RNA(in vitro)		YPL250C	404	1	Mature RNA(in vitro)
	YNL079C	0.0750499	0.0664228		YKL056C	405	1.09053	Mature RNA(in vitro)		YPL250C	405	1	Mature RNA(in vitro)
	YOL027C	0.0753525	0.00175898		YKL056C	406	1.10136	Mature RNA(in vitro)		YPL250C	406	1	Mature RNA(in vitro)
	YOR108W	0.0754462	0.00130125		YKL056C	407	1.0425	Mature RNA(in vitro)		YPL250C	407	1	Mature RNA(in vitro)
	YNL104C	0.0757691	0.00107787		YKL056C	408	1.03498	Mature RNA(in vitro)		YPL250C	408	1	Mature RNA(in vitro)
	YEL040W	0.0758901	0.0044529		YKL056C	409	1.02281	Mature RNA(in vitro)		YPL250C	409	1	Mature RNA(in vitro)
	YGL213C	0.0760294	0.00861178		YKL056C	410	1.00272	Mature RNA(in vitro)		YPL250C	410	1	Mature RNA(in vitro)
	YLR359W	0.0765318	0.00356839		YKL056C	411	1.04423	Mature RNA(in vitro)		YPL250C	411	1	Mature RNA(in vitro)
	YBL051C	0.0771694	0.000541582		YKL056C	412	1.07566	Mature RNA(in vitro)		YPL250C	1	0.0382433	Mature RNA(in vivo)
	YDR458C	0.0781143	0.000485465		YKL056C	413	1.13044	Mature RNA(in vitro)		YPL250C	2	0.0369129	Mature RNA(in vivo)
	YDR127W	0.0782604	6.31361e-08		YKL056C	414	1.21089	Mature RNA(in vitro)		YPL250C	3	0.0405412	Mature RNA(in vivo)
	YLR310C	0.078344	6.05454e-08		YKL056C	415	1.27565	Mature RNA(in vitro)		YPL250C	4	0.0394396	Mature RNA(in vivo)
	YGR210C	0.0784869	0.00578551		YKL056C	416	1.26939	Mature RNA(in vitro)		YPL250C	5	0.0384552	Mature RNA(in vivo)
	YGL055W	0.0785563	0.00209096		YKL056C	417	1.2974	Mature RNA(in vitro)		YPL250C	6	0.0375881	Mature RNA(in vivo)
	YFL041W	0.0785982	0.00067378		YKL056C	418	1.33782	Mature RNA(in vitro)		YPL250C	7	0.0372635	Mature RNA(in vivo)
	YPR163C	0.0787108	0.00436428		YKL056C	419	1.39638	Mature RNA(in vitro)		YPL250C	8	0.038408	Mature RNA(in vivo)
	YML117W	0.078783	4.18522e-06		YKL056C	420	1.40016	Mature RNA(in vitro)		YPL250C	9	0.0378935	Mature RNA(in vivo)
	YOL059W	0.0791526	0.00398014		YKL056C	421	1.41324	Mature RNA(in vitro)		YPL250C	10	0.0370204	Mature RNA(in vivo)
	YNL037C	0.0793055	0.00906078		YKL056C	422	1.45409	Mature RNA(in vitro)		YPL250C	11	0.0379068	Mature RNA(in vivo)
	YPR010C	0.0796662	1.64114e-06		YKL056C	423	1.31887	Mature RNA(in vitro)		YPL250C	12	0.0372431	Mature RNA(in vivo)
	YDR052C	0.0808459	0.0001984		YKL056C	424	1.28559	Mature RNA(in vitro)		YPL250C	13	0.0465347	Mature RNA(in vivo)
	YDR145W	0.0808559	0.00112913		YKL056C	425	1.34274	Mature RNA(in vitro)		YPL250C	14	0.045154	Mature RNA(in vivo)
	YBR263W	0.0808776	0.00189985		YKL056C	426	1.39614	Mature RNA(in vitro)		YPL250C	15	0.0448819	Mature RNA(in vivo)
	YHR146W	0.0810306	0.00243818		YKL056C	427	1.46423	Mature RNA(in vitro)		YPL250C	16	0.0476444	Mature RNA(in vivo)
	YNL207W	0.0811328	0.00371692		YKL056C	428	1.47826	Mature RNA(in vitro)		YPL250C	17	0.048487	Mature RNA(in vivo)
	YMR162C	0.0812015	9.89066e-09		YKL056C	429	1.49893	Mature RNA(in vitro)		YPL250C	18	0.0475032	Mature RNA(in vivo)
	YFL037W	0.0812713	0.00258109		YKL056C	430	1.5501	Mature RNA(in vitro)		YPL250C	19	0.0455094	Mature RNA(in vivo)
	YGR204W	0.0814056	1.40207e-05		YKL056C	431	1.55761	Mature RNA(in vitro)		YPL250C	20	0.046212	Mature RNA(in vivo)
	YNL289W	0.0814355	0.0183133		YKL056C	432	1.5897	Mature RNA(in vitro)		YPL250C	21	0.0466522	Mature RNA(in vivo)
	YHR070W	0.0815838	0.00157062		YKL056C	433	1.57861	Mature RNA(in vitro)		YPL250C	22	0.0481698	Mature RNA(in vivo)
	YGL150C	0.0816465	4.61036e-08		YKL056C	434	1.59745	Mature RNA(in vitro)		YPL250C	23	0.0484662	Mature RNA(in vivo)
	YCL025C	0.0817884	0.000357462		YKL056C	435	1.58838	Mature RNA(in vitro)		YPL250C	24	0.049203	Mature RNA(in vivo)
	YOR354C	0.0824899	0.000166906		YKL056C	436	1.64098	Mature RNA(in vitro)		YPL250C	25	0.0497789	Mature RNA(in vivo)
	YML074C	0.0826445	0.00365647		YKL056C	437	1.60791	Mature RNA(in vitro)		YPL250C	26	0.0522766	Mature RNA(in vivo)
	YLL048C	0.0832134	4.00521e-09		YKL056C	438	1.61555	Mature RNA(in vitro)		YPL250C	27	0.0510895	Mature RNA(in vivo)
	YNR021W	0.0832495	0.00369994		YKL056C	439	1.59783	Mature RNA(in vitro)		YPL250C	28	0.0492048	Mature RNA(in vivo)
	YHR059W	0.0832585	0.099758		YKL056C	440	1.53954	Mature RNA(in vitro)		YPL250C	29	0.0493726	Mature RNA(in vivo)
	YGL027C	0.0835684	2.85812e-05		YKL056C	441	1.44067	Mature RNA(in vitro)		YPL250C	30	0.0501628	Mature RNA(in vivo)
	YPR036W-A	0.0837215	0.235004		YKL056C	442	1.39606	Mature RNA(in vitro)		YPL250C	31	0.0497397	Mature RNA(in vivo)
	YDR084C	0.0838167	0.0402968		YKL056C	443	1.45258	Mature RNA(in vitro)		YPL250C	32	0.049201	Mature RNA(in vivo)
	YDL051W	0.0839096	0.0157938		YKL056C	444	1.4461	Mature RNA(in vitro)		YPL250C	33	0.0404435	Mature RNA(in vivo)
	YNL216W	0.0839866	2.78554e-05		YKL056C	445	1.45992	Mature RNA(in vitro)		YPL250C	34	0.0419016	Mature RNA(in vivo)
	YKR006C	0.0843981	0.0173752		YKL056C	446	1.47341	Mature RNA(in vitro)		YPL250C	35	0.042475	Mature RNA(in vivo)
	YPR003C	0.0844895	5.69467e-05		YKL056C	447	1.49638	Mature RNA(in vitro)		YPL250C	36	0.0391613	Mature RNA(in vivo)
	YER091C	0.0845542	4.84887e-05		YKL056C	448	1.56637	Mature RNA(in vitro)		YPL250C	37	0.0388573	Mature RNA(in vivo)
	YPL086C	0.0845542	0.000536015		YKL056C	449	1.63628	Mature RNA(in vitro)		YPL250C	38	0.0385033	Mature RNA(in vivo)
	YJL080C	0.084826	2.67622e-07		YKL056C	450	1.66095	Mature RNA(in vitro)		YPL250C	39	0.0380302	Mature RNA(in vivo)
	YPL004C	0.0848488	0.00656629		YKL056C	451	1.72576	Mature RNA(in vitro)		YPL250C	40	0.0363338	Mature RNA(in vivo)
	YCL030C	0.0848671	3.15332e-05		YKL056C	452	1.7534	Mature RNA(in vitro)		YPL250C	41	0.0355548	Mature RNA(in vivo)
	YIR003W	0.0851072	0.000119248		YKL056C	453	1.73638	Mature RNA(in vitro)		YPL250C	42	0.0351407	Mature RNA(in vivo)
	YJR144W	0.0860338	0.0143728		YKL056C	454	1.75274	Mature RNA(in vitro)		YPL250C	43	0.0316528	Mature RNA(in vivo)
	YLR342W	0.0861192	9.64591e-11		YKL056C	455	1.75201	Mature RNA(in vitro)		YPL250C	44	0.0308861	Mature RNA(in vivo)
	YML010W	0.0861914	1.08243e-06		YKL056C	456	1.76305	Mature RNA(in vitro)		YPL250C	45	0.0295721	Mature RNA(in vivo)
	YOR326W	0.0862789	2.8576e-09		YKL056C	457	1.7515	Mature RNA(in vitro)		YPL250C	46	0.0284287	Mature RNA(in vivo)
	YGL195W	0.0864559	8.84427e-15		YKL056C	458	1.71002	Mature RNA(in vitro)		YPL250C	47	0.0285924	Mature RNA(in vivo)
	YDR232W	0.0865215	0.00044111		YKL056C	459	1.68629	Mature RNA(in vitro)		YPL250C	48	0.0296262	Mature RNA(in vivo)
	YDR408C	0.0868129	0.0275986		YKL056C	460	1.70965	Mature RNA(in vitro)		YPL250C	49	0.0299207	Mature RNA(in vivo)
	YAR002W	0.0871162	0.000449383		YKL056C	461	1.77545	Mature RNA(in vitro)		YPL250C	50	0.0285831	Mature RNA(in vivo)
	YPR036W	0.0872004	0.000940154		YKL056C	462	1.84731	Mature RNA(in vitro)		YPL250C	51	0.0287641	Mature RNA(in vivo)
	YER002W	0.0874834	0.021078		YKL056C	463	1.87177	Mature RNA(in vitro)		YPL250C	52	0.0270818	Mature RNA(in vivo)
	YLL013C	0.0875371	6.6875e-06		YKL056C	464	1.91032	Mature RNA(in vitro)		YPL250C	53	0.0262253	Mature RNA(in vivo)
	YLR432W	0.0875794	0.000510475		YKL056C	465	1.88284	Mature RNA(in vitro)		YPL250C	54	0.0247883	Mature RNA(in vivo)
	YNL239W	0.0876243	0.00119765		YKL056C	466	1.95868	Mature RNA(in vitro)		YPL250C	55	0.0238626	Mature RNA(in vivo)
	YBR286W	0.0876795	0.000422746		YKL056C	467	1.99938	Mature RNA(in vitro)		YPL250C	56	0.0247134	Mature RNA(in vivo)
	YDR338C	0.08786	5.84109e-05		YKL056C	468	1.9921	Mature RNA(in vitro)		YPL250C	57	0.0242603	Mature RNA(in vivo)
	YLR450W	0.0878641	8.27575e-07		YKL056C	469	1.92172	Mature RNA(in vitro)		YPL250C	58	0.0239882	Mature RNA(in vivo)
	YLR259C	0.0879379	0.00026292		YKL056C	470	1.84233	Mature RNA(in vitro)		YPL250C	59	0.0225856	Mature RNA(in vivo)
	YGL023C	0.0880067	0.000119023		YKL056C	471	1.74078	Mature RNA(in vitro)		YPL250C	60	0.0228611	Mature RNA(in vivo)
	YBR127C	0.088151	0.000505468		YKL056C	472	1.64989	Mature RNA(in vitro)		YPL250C	61	0.0239678	Mature RNA(in vivo)
	YER073W	0.0881917	0.000483863		YKL056C	473	1.62712	Mature RNA(in vitro)		YPL250C	62	0.0224971	Mature RNA(in vivo)
	YER155C	0.0884597	8.9257e-13		YKL056C	474	1.62193	Mature RNA(in vitro)		YPL250C	63	0.0218571	Mature RNA(in vivo)
	YPR162C	0.0885699	0.000408137		YKL056C	475	1.59853	Mature RNA(in vitro)		YPL250C	64	0.0222154	Mature RNA(in vivo)
	YGL066W	0.0885929	8.13397e-05		YKL056C	476	1.56899	Mature RNA(in vitro)		YPL250C	65	0.0238183	Mature RNA(in vivo)
	YGL253W	0.0888062	0.000681076		YKL056C	477	1.59175	Mature RNA(in vitro)		YPL250C	66	0.022351	Mature RNA(in vivo)
	YOR098C	0.0889388	4.13264e-07		YKL056C	478	1.60239	Mature RNA(in vitro)		YPL250C	67	0.0236686	Mature RNA(in vivo)
	YPL091W	0.0889755	0.000691149		YKL056C	479	1.55703	Mature RNA(in vitro)		YPL250C	68	0.0227693	Mature RNA(in vivo)
	YOR014W	0.0889896	2.14951e-05		YKL056C	480	1.55013	Mature RNA(in vitro)		YPL250C	69	0.0219699	Mature RNA(in vivo)
	YIL094C	0.0889926	0.00293775		YKL056C	481	1.48635	Mature RNA(in vitro)		YPL250C	70	0.0248286	Mature RNA(in vivo)
	YGL252C	0.0890454	0.000179091		YKL056C	482	1.41103	Mature RNA(in vitro)		YPL250C	71	0.0246863	Mature RNA(in vivo)
	YOR141C	0.0891226	4.42174e-06		YKL056C	483	1.31894	Mature RNA(in vitro)		YPL250C	72	0.0276852	Mature RNA(in vivo)
	YHR060W	0.0891559	0.0374584		YKL056C	484	1.23487	Mature RNA(in vitro)		YPL250C	73	0.0279086	Mature RNA(in vivo)
	YLR452C	0.0896605	3.94501e-05		YKL056C	485	1.18906	Mature RNA(in vitro)		YPL250C	74	0.0289068	Mature RNA(in vivo)
	YBL099W	0.0897074	0.000278946		YKL056C	486	1.06735	Mature RNA(in vitro)		YPL250C	75	0.0294953	Mature RNA(in vivo)
	YMR260C	0.0897651	0.0541049		YKL056C	487	0.973991	Mature RNA(in vitro)		YPL250C	76	0.0281494	Mature RNA(in vivo)
	YDR190C	0.0898198	0.000797388		YKL056C	488	0.928932	Mature RNA(in vitro)		YPL250C	77	0.0280258	Mature RNA(in vivo)
	YDL048C	0.08987	0.000556306		YKL056C	489	0.928932	Mature RNA(in vitro)		YPL250C	78	0.0276596	Mature RNA(in vivo)
	YML072C	0.0899645	8.41085e-10		YKL056C	490	0.960133	Mature RNA(in vitro)		YPL250C	79	0.027381	Mature RNA(in vivo)
	YNL232W	0.0900801	0.00756708		YKL056C	491	0.993848	Mature RNA(in vitro)		YPL250C	80	0.027179	Mature RNA(in vivo)
	YKL034W	0.09025	1.61761e-05		YKL056C	492	1.02756	Mature RNA(in vitro)		YPL250C	81	0.0251927	Mature RNA(in vivo)
	YJL078C	0.0905361	3.10706e-06		YKL056C	493	1.05532	Mature RNA(in vitro)		YPL250C	82	0.0249661	Mature RNA(in vivo)
	YDL106C	0.0907945	0.000195094		YKL056C	494	0.985201	Mature RNA(in vitro)		YPL250C	83	0.0269713	Mature RNA(in vivo)
	YLR195C	0.090957	0.000760313		YKL056C	495	1	Mature RNA(in vitro)		YPL250C	84	0.026154	Mature RNA(in vivo)
	YCR023C	0.0910223	9.43963e-05		YKL056C	496	1	Mature RNA(in vitro)		YPL250C	85	0.0245895	Mature RNA(in vivo)
	YDL171C	0.0910987	2.42946e-13		YKL056C	497	1	Mature RNA(in vitro)		YPL250C	86	0.0241072	Mature RNA(in vivo)
	YJL184W	0.0911049	0.079683		YKL056C	498	1	Mature RNA(in vitro)		YPL250C	87	0.0224824	Mature RNA(in vivo)
	YER126C	0.0913238	0.0104681		YKL056C	499	1	Mature RNA(in vitro)		YPL250C	88	0.0221186	Mature RNA(in vivo)
	YDR382W	0.0914195	0.0963237		YKL056C	500	1	Mature RNA(in vitro)		YPL250C	89	0.0214442	Mature RNA(in vivo)
	YCL035C	0.0914269	0.0962966		YKL056C	501	1	Mature RNA(in vitro)		YPL250C	90	0.020621	Mature RNA(in vivo)
	YOR276W	0.091619	0.043723		YKL056C	502	1	Mature RNA(in vitro)		YPL250C	91	0.0201301	Mature RNA(in vivo)
	YJR148W	0.0917098	0.00202895		YKL056C	503	1	Mature RNA(in vitro)		YPL250C	92	0.0171778	Mature RNA(in vivo)
	YAL012W	0.0918725	0.00155283		YKL056C	504	1	Mature RNA(in vitro)		YPL250C	93	0.016769	Mature RNA(in vivo)
	YPL240C	0.0919871	2.12905e-05		YKL056C	1	0.802764	Mature RNA(in vivo)		YPL250C	94	0.0165357	Mature RNA(in vivo)
	YLR438W	0.0920095	0.00100952		YKL056C	2	0.803813	Mature RNA(in vivo)		YPL250C	95	0.0179406	Mature RNA(in vivo)
	YGR240C	0.0924088	4.68487e-07		YKL056C	3	0.806357	Mature RNA(in vivo)		YPL250C	96	0.0194693	Mature RNA(in vivo)
	YDL185W	0.0924551	1.50861e-07		YKL056C	4	0.833747	Mature RNA(in vivo)		YPL250C	97	0.0216041	Mature RNA(in vivo)
	YPL226W	0.0929466	2.4165e-08		YKL056C	5	0.855784	Mature RNA(in vivo)		YPL250C	98	0.0214229	Mature RNA(in vivo)
	YPL117C	0.0933008	0.00600196		YKL056C	6	0.827261	Mature RNA(in vivo)		YPL250C	99	0.0230594	Mature RNA(in vivo)
	YAR014C	0.0933266	1.60999e-05		YKL056C	7	0.866967	Mature RNA(in vivo)		YPL250C	100	0.0239699	Mature RNA(in vivo)
	YKL204W	0.0933867	4.60705e-05		YKL056C	8	0.839926	Mature RNA(in vivo)		YPL250C	101	0.0240464	Mature RNA(in vivo)
	YLR163C	0.0934623	0.000489353		YKL056C	9	0.818668	Mature RNA(in vivo)		YPL250C	102	0.0275121	Mature RNA(in vivo)
	YMR203W	0.0936806	0.00138206		YKL056C	10	0.787762	Mature RNA(in vivo)		YPL250C	103	0.0263441	Mature RNA(in vivo)
	YLR058C	0.0937664	0.000424574		YKL056C	11	0.776919	Mature RNA(in vivo)		YPL250C	104	0.0283735	Mature RNA(in vivo)
	YGL105W	0.0940008	0.00155943		YKL056C	12	0.767806	Mature RNA(in vivo)		YPL250C	105	0.0289043	Mature RNA(in vivo)
	YBR111C	0.094135	0.0130385		YKL056C	13	0.748573	Mature RNA(in vivo)		YPL250C	106	0.0289783	Mature RNA(in vivo)
	YGR180C	0.0943099	0.00236478		YKL056C	14	0.719738	Mature RNA(in vivo)		YPL250C	107	0.0295895	Mature RNA(in vivo)
	YER110C	0.094325	4.70125e-08		YKL056C	15	0.689498	Mature RNA(in vivo)		YPL250C	108	0.0293876	Mature RNA(in vivo)
	YER105C	0.094406	9.8515e-10		YKL056C	16	0.705558	Mature RNA(in vivo)		YPL250C	109	0.0302632	Mature RNA(in vivo)
	YBL068W	0.0948495	0.002957		YKL056C	17	0.683338	Mature RNA(in vivo)		YPL250C	110	0.0316269	Mature RNA(in vivo)
	YJL158C	0.0949444	0.0130513		YKL056C	18	0.655268	Mature RNA(in vivo)		YPL250C	111	0.0323978	Mature RNA(in vivo)
	YML110C	0.0950342	0.00385417		YKL056C	19	0.663021	Mature RNA(in vivo)		YPL250C	112	0.0329546	Mature RNA(in vivo)
	YJR105W	0.0950434	0.00235335		YKL056C	20	0.672079	Mature RNA(in vivo)		YPL250C	113	0.0338049	Mature RNA(in vivo)
	YDL092W	0.0953218	0.0456785		YKL056C	21	0.660521	Mature RNA(in vivo)		YPL250C	114	0.033626	Mature RNA(in vivo)
	YDR346C	0.0954433	0.000279865		YKL056C	22	0.650005	Mature RNA(in vivo)		YPL250C	115	0.0344854	Mature RNA(in vivo)
	YJR103W	0.0955302	6.70412e-05		YKL056C	23	0.637702	Mature RNA(in vivo)		YPL250C	116	0.0335829	Mature RNA(in vivo)
	YKL054C	0.0955308	6.64286e-06		YKL056C	24	0.619843	Mature RNA(in vivo)		YPL250C	117	0.0329735	Mature RNA(in vivo)
	YLR095C	0.0956471	2.23298e-06		YKL056C	25	0.605115	Mature RNA(in vivo)		YPL250C	118	0.0339661	Mature RNA(in vivo)
	YGR264C	0.0957538	5.23874e-06		YKL056C	26	0.653281	Mature RNA(in vivo)		YPL250C	119	0.0323851	Mature RNA(in vivo)
	YKL193C	0.0960696	0.00217294		YKL056C	27	0.628825	Mature RNA(in vivo)		YPL250C	120	0.031464	Mature RNA(in vivo)
	YMR058W	0.0961225	2.57768e-05		YKL056C	28	0.686399	Mature RNA(in vivo)		YPL250C	121	0.0326533	Mature RNA(in vivo)
	YPR114W	0.096207	0.00304083		YKL056C	29	0.697822	Mature RNA(in vivo)		YPL250C	122	0.0298772	Mature RNA(in vivo)
	YIL124W	0.0962203	0.00400189		YKL056C	30	0.729633	Mature RNA(in vivo)		YPL250C	123	0.0307014	Mature RNA(in vivo)
	Q0130	0.0962226	0.145748		YKL056C	31	0.737818	Mature RNA(in vivo)		YPL250C	124	0.0294579	Mature RNA(in vivo)
	YPL094C	0.0962382	0.00569608		YKL056C	32	0.723681	Mature RNA(in vivo)		YPL250C	125	0.029286	Mature RNA(in vivo)
	YGL197W	0.0966244	9.90506e-11		YKL056C	33	0.719039	Mature RNA(in vivo)		YPL250C	126	0.03129	Mature RNA(in vivo)
	YOL115W	0.096991	4.72643e-05		YKL056C	34	0.723038	Mature RNA(in vivo)		YPL250C	127	0.0311844	Mature RNA(in vivo)
	YDR063W	0.0970218	0.0398816		YKL056C	35	0.764391	Mature RNA(in vivo)		YPL250C	128	0.0314719	Mature RNA(in vivo)
	YGR061C	0.097088	5.25746e-10		YKL056C	36	0.767723	Mature RNA(in vivo)		YPL250C	129	0.0307269	Mature RNA(in vivo)
	YMR091C	0.0974253	0.000419997		YKL056C	37	0.80094	Mature RNA(in vivo)		YPL250C	130	0.0274274	Mature RNA(in vivo)
	YPL204W	0.0974372	0.000170368		YKL056C	38	0.831379	Mature RNA(in vivo)		YPL250C	131	0.0323055	Mature RNA(in vivo)
	YER006W	0.0976276	0.000111272		YKL056C	39	0.822928	Mature RNA(in vivo)		YPL250C	132	0.0324179	Mature RNA(in vivo)
	YER145C	0.0977849	0.000645493		YKL056C	40	0.811786	Mature RNA(in vivo)		YPL250C	133	0.0330753	Mature RNA(in vivo)
	YER112W	0.0980682	0.0199458		YKL056C	41	0.820242	Mature RNA(in vivo)		YPL250C	134	0.0334444	Mature RNA(in vivo)
	YOR035C	0.0981381	1.70435e-06		YKL056C	42	0.813704	Mature RNA(in vivo)		YPL250C	135	0.0370788	Mature RNA(in vivo)
	YDL005C	0.0983209	0.000395066		YKL056C	43	0.843776	Mature RNA(in vivo)		YPL250C	136	0.0366144	Mature RNA(in vivo)
	YCR024C-A	0.098368	0.28106		YKL056C	44	0.862853	Mature RNA(in vivo)		YPL250C	137	0.0377546	Mature RNA(in vivo)
	YMR304C-A	0.0984953	0.0656855		YKL056C	45	0.853558	Mature RNA(in vivo)		YPL250C	138	0.0380648	Mature RNA(in vivo)
	YDR388W	0.098551	0.00017263		YKL056C	46	0.829967	Mature RNA(in vivo)		YPL250C	139	0.03813	Mature RNA(in vivo)
	YGR033C	0.0987045	0.00808391		YKL056C	47	0.810316	Mature RNA(in vivo)		YPL250C	140	0.0389228	Mature RNA(in vivo)
	YCR084C	0.0987991	4.64823e-06		YKL056C	48	0.745983	Mature RNA(in vivo)		YPL250C	141	0.0402234	Mature RNA(in vivo)
	YCR053W	0.0988424	0.000100131		YKL056C	49	0.814892	Mature RNA(in vivo)		YPL250C	142	0.0400568	Mature RNA(in vivo)
	YBR245C	0.0988532	8.08116e-09		YKL056C	50	0.795087	Mature RNA(in vivo)		YPL250C	143	0.048973	Mature RNA(in vivo)
	YJL157C	0.0989944	7.36517e-07		YKL056C	51	0.780583	Mature RNA(in vivo)		YPL250C	144	0.0489029	Mature RNA(in vivo)
	YGL127C	0.0990567	0.0527444		YKL056C	52	0.789408	Mature RNA(in vivo)		YPL250C	145	0.0487774	Mature RNA(in vivo)
	YDL066W	0.0990729	0.000373489		YKL056C	53	0.827295	Mature RNA(in vivo)		YPL250C	146	0.0467824	Mature RNA(in vivo)
	YDR466W	0.0991248	2.50699e-07		YKL056C	54	0.838342	Mature RNA(in vivo)		YPL250C	147	0.0513931	Mature RNA(in vivo)
	YDL145C	0.099569	2.08421e-09		YKL056C	55	0.811919	Mature RNA(in vivo)		YPL250C	148	0.0551957	Mature RNA(in vivo)
	YLR153C	0.099857	5.87352e-06		YKL056C	56	0.825275	Mature RNA(in vivo)		YPL250C	149	0.0552715	Mature RNA(in vivo)
	YIL022W	0.0999239	0.000316488		YKL056C	57	0.790765	Mature RNA(in vivo)		YPL250C	150	0.0553893	Mature RNA(in vivo)
	YBL076C	0.0999984	1.31043e-08		YKL056C	58	0.764773	Mature RNA(in vivo)		YPL250C	151	0.0504598	Mature RNA(in vivo)
	YNL243W	0.100109	6.37724e-08		YKL056C	59	0.766004	Mature RNA(in vivo)		YPL250C	152	0.0495836	Mature RNA(in vivo)
	YFR033C	0.100189	0.0350238		YKL056C	60	0.746878	Mature RNA(in vivo)		YPL250C	153	0.0495066	Mature RNA(in vivo)
	YOL058W	0.10021	0.000363354		YKL056C	61	0.725332	Mature RNA(in vivo)		YPL250C	154	0.0494144	Mature RNA(in vivo)
	YPR169W	0.100236	0.000113387		YKL056C	62	0.735241	Mature RNA(in vivo)		YPL250C	155	0.0445678	Mature RNA(in vivo)
	YNL016W	0.100272	0.000211267		YKL056C	63	0.697656	Mature RNA(in vivo)		YPL250C	156	0.0463218	Mature RNA(in vivo)
	YLR414C	0.100528	0.00465443		YKL056C	64	0.65732	Mature RNA(in vivo)		YPL250C	157	0.0437889	Mature RNA(in vivo)
	YLR175W	0.100552	0.000124721		YKL056C	65	0.658327	Mature RNA(in vivo)		YPL250C	158	0.042823	Mature RNA(in vivo)
	YER004W	0.100734	0.0078697		YKL056C	66	0.629897	Mature RNA(in vivo)		YPL250C	159	0.0434716	Mature RNA(in vivo)
	YMR300C	0.100968	7.53117e-05		YKL056C	67	0.630669	Mature RNA(in vivo)		YPL250C	160	0.0436097	Mature RNA(in vivo)
	YMR012W	0.101036	3.62695e-10		YKL056C	68	0.640993	Mature RNA(in vivo)		YPL250C	161	0.041429	Mature RNA(in vivo)
	YLR387C	0.101351	0.000254836		YKL056C	69	0.563419	Mature RNA(in vivo)		YPL250C	162	0.0417997	Mature RNA(in vivo)
	YPR108W	0.101787	0.000251839		YKL056C	70	0.569406	Mature RNA(in vivo)		YPL250C	163	0.0336026	Mature RNA(in vivo)
	YDR294C	0.101909	1.75164e-05		YKL056C	71	0.579631	Mature RNA(in vivo)		YPL250C	164	0.0494472	Mature RNA(in vivo)
	YEL032W	0.10197	3.43909e-08		YKL056C	72	0.567643	Mature RNA(in vivo)		YPL250C	165	0.0503655	Mature RNA(in vivo)
	YGR048W	0.102048	0.000761775		YKL056C	73	0.538943	Mature RNA(in vivo)		YPL250C	166	0.0553003	Mature RNA(in vivo)
	YOR070C	0.102108	7.64901e-06		YKL056C	74	0.529907	Mature RNA(in vivo)		YPL250C	167	0.0511833	Mature RNA(in vivo)
	YER165W	0.102152	2.03888e-05		YKL056C	75	0.528015	Mature RNA(in vivo)		YPL250C	168	0.0471727	Mature RNA(in vivo)
	YOR204W	0.102218	1.28864e-05		YKL056C	76	0.524892	Mature RNA(in vivo)		YPL250C	169	0.0478734	Mature RNA(in vivo)
	YDL147W	0.102395	0.000176533		YKL056C	77	0.559502	Mature RNA(in vivo)		YPL250C	170	0.0488392	Mature RNA(in vivo)
	YOR281C	0.10249	0.0026198		YKL056C	78	0.5568	Mature RNA(in vivo)		YPL250C	171	0.0487051	Mature RNA(in vivo)
	YNR067C	0.102685	2.5294e-09		YKL056C	79	0.538008	Mature RNA(in vivo)		YPL250C	172	0.0502387	Mature RNA(in vivo)
	YHR073W	0.102869	1.72437e-08		YKL056C	80	0.547265	Mature RNA(in vivo)		YPL250C	173	0.0498744	Mature RNA(in vivo)
	YJR135W-A	0.102883	0.0959229		YKL056C	81	0.542984	Mature RNA(in vivo)		YPL250C	174	0.0501546	Mature RNA(in vivo)
	YOR270C	0.103119	2.10462e-07		YKL056C	82	0.519331	Mature RNA(in vivo)		YPL250C	175	0.0505075	Mature RNA(in vivo)
	YNL247W	0.103217	6.90891e-07		YKL056C	83	0.507793	Mature RNA(in vivo)		YPL250C	176	0.0501203	Mature RNA(in vivo)
	YGL049C	0.103399	5.68481e-08		YKL056C	84	0.516372	Mature RNA(in vivo)		YPL250C	177	0.0498429	Mature RNA(in vivo)
	YMR299C	0.103495	0.00150348		YKL056C	85	0.548535	Mature RNA(in vivo)		YPL250C	178	0.0518852	Mature RNA(in vivo)
	YFR010W	0.103563	5.89189e-05		YKL056C	86	0.582344	Mature RNA(in vivo)		YPL250C	179	0.0530922	Mature RNA(in vivo)
	YMR135C	0.103572	0.000124963		YKL056C	87	0.595559	Mature RNA(in vivo)		YPL250C	180	0.0556817	Mature RNA(in vivo)
	YBR199W	0.103714	0.000104761		YKL056C	88	0.616243	Mature RNA(in vivo)		YPL250C	181	0.0565197	Mature RNA(in vivo)
	YFR050C	0.103911	0.00325666		YKL056C	89	0.640946	Mature RNA(in vivo)		YPL250C	182	0.0570465	Mature RNA(in vivo)
	YOR046C	0.104047	7.28995e-05		YKL056C	90	0.673359	Mature RNA(in vivo)		YPL250C	183	0.0571471	Mature RNA(in vivo)
	YCL051W	0.104197	1.2487e-05		YKL056C	91	0.733016	Mature RNA(in vivo)		YPL250C	184	0.0408307	Mature RNA(in vivo)
	YLR241W	0.104197	4.19037e-07		YKL056C	92	0.760325	Mature RNA(in vivo)		YPL250C	185	0.0406058	Mature RNA(in vivo)
	YLR380W	0.104771	0.000237987		YKL056C	93	0.771509	Mature RNA(in vivo)		YPL250C	186	0.0370432	Mature RNA(in vivo)
	YDR422C	0.104865	2.00322e-07		YKL056C	94	0.769345	Mature RNA(in vivo)		YPL250C	187	0.0410785	Mature RNA(in vivo)
	YBR059C	0.105077	1.24376e-09		YKL056C	95	0.80862	Mature RNA(in vivo)		YPL250C	188	0.0413561	Mature RNA(in vivo)
	YKL067W	0.105489	0.0235053		YKL056C	96	0.778066	Mature RNA(in vivo)		YPL250C	189	0.0422011	Mature RNA(in vivo)
	YFR047C	0.10555	0.00164447		YKL056C	97	0.800099	Mature RNA(in vivo)		YPL250C	190	0.0426327	Mature RNA(in vivo)
	YOR061W	0.105647	0.000730781		YKL056C	98	0.846958	Mature RNA(in vivo)		YPL250C	191	0.0436575	Mature RNA(in vivo)
	YHR158C	0.105843	3.56974e-10		YKL056C	99	0.859362	Mature RNA(in vivo)		YPL250C	192	0.0424058	Mature RNA(in vivo)
	YHR018C	0.105934	7.5413e-05		YKL056C	100	0.860171	Mature RNA(in vivo)		YPL250C	193	0.042632	Mature RNA(in vivo)
	YDR211W	0.106083	8.82728e-07		YKL056C	101	0.861791	Mature RNA(in vivo)		YPL250C	194	0.0413494	Mature RNA(in vivo)
	YLL026W	0.106089	2.82155e-08		YKL056C	102	0.875913	Mature RNA(in vivo)		YPL250C	195	0.0395581	Mature RNA(in vivo)
	YGR100W	0.10621	1.30313e-08		YKL056C	103	0.892643	Mature RNA(in vivo)		YPL250C	196	0.0382412	Mature RNA(in vivo)
	YLR025W	0.106337	0.00423048		YKL056C	104	0.903941	Mature RNA(in vivo)		YPL250C	197	0.0379575	Mature RNA(in vivo)
	YER129W	0.10644	4.1724e-10		YKL056C	105	0.87809	Mature RNA(in vivo)		YPL250C	198	0.0357378	Mature RNA(in vivo)
	YBR038W	0.106722	8.81052e-09		YKL056C	106	0.896569	Mature RNA(in vivo)		YPL250C	199	0.0334475	Mature RNA(in vivo)
	YKL104C	0.106829	6.75581e-07		YKL056C	107	0.894192	Mature RNA(in vivo)		YPL250C	200	0.030228	Mature RNA(in vivo)
	YDR214W	0.107036	0.00050604		YKL056C	108	0.870489	Mature RNA(in vivo)		YPL250C	201	0.0305613	Mature RNA(in vivo)
	YML062C	0.107067	0.000231922		YKL056C	109	0.871862	Mature RNA(in vivo)		YPL250C	202	0.0292272	Mature RNA(in vivo)
	YGR155W	0.107449	2.64555e-05		YKL056C	110	0.821019	Mature RNA(in vivo)		YPL250C	203	0.0272882	Mature RNA(in vivo)
	YCR088W	0.107608	5.43038e-06		YKL056C	111	0.738465	Mature RNA(in vivo)		YPL250C	204	0.0269277	Mature RNA(in vivo)
	YDR169C	0.107741	2.25184e-05		YKL056C	112	0.723619	Mature RNA(in vivo)		YPL250C	205	0.0273821	Mature RNA(in vivo)
	YKR018C	0.107872	4.53625e-07		YKL056C	113	0.69286	Mature RNA(in vivo)		YPL250C	206	0.0266291	Mature RNA(in vivo)
	YLR029C	0.108365	0.00719634		YKL056C	114	0.678708	Mature RNA(in vivo)		YPL250C	207	0.0223539	Mature RNA(in vivo)
	YFR009W	0.10847	2.38247e-07		YKL056C	115	0.627426	Mature RNA(in vivo)		YPL250C	208	0.0241996	Mature RNA(in vivo)
	YGR169C-A	0.108637	0.0705243		YKL056C	116	0.640434	Mature RNA(in vivo)		YPL250C	209	0.0238044	Mature RNA(in vivo)
	YDR238C	0.108836	3.69716e-09		YKL056C	117	0.578584	Mature RNA(in vivo)		YPL250C	210	0.022925	Mature RNA(in vivo)
	YDR133C	0.108916	0.0463739		YKL056C	118	0.604221	Mature RNA(in vivo)		YPL250C	211	0.0227705	Mature RNA(in vivo)
	YIL041W	0.108994	0.000631093		YKL056C	119	0.606476	Mature RNA(in vivo)		YPL250C	212	0.024286	Mature RNA(in vivo)
	YMR315W	0.109067	0.000401895		YKL056C	120	0.633182	Mature RNA(in vivo)		YPL250C	213	0.0230386	Mature RNA(in vivo)
	YLR347C	0.109336	2.50406e-08		YKL056C	121	0.64607	Mature RNA(in vivo)		YPL250C	214	0.0252057	Mature RNA(in vivo)
	YJR015W	0.109396	1.77695e-05		YKL056C	122	0.647995	Mature RNA(in vivo)		YPL250C	215	0.0253094	Mature RNA(in vivo)
	YPR075C	0.109465	0.000309271		YKL056C	123	0.692526	Mature RNA(in vivo)		YPL250C	216	0.0247771	Mature RNA(in vivo)
	YPL190C	0.109485	7.20526e-08		YKL056C	124	0.705628	Mature RNA(in vivo)		YPL250C	217	0.0262987	Mature RNA(in vivo)
	YDR370C	0.109547	6.32414e-05		YKL056C	125	0.72118	Mature RNA(in vivo)		YPL250C	218	0.026112	Mature RNA(in vivo)
	YOL054W	0.109566	0.000125762		YKL056C	126	0.693187	Mature RNA(in vivo)		YPL250C	219	0.0260406	Mature RNA(in vivo)
	YER151C	0.109829	8.32695e-09		YKL056C	127	0.678366	Mature RNA(in vivo)		YPL250C	220	0.0256944	Mature RNA(in vivo)
	YDL003W	0.110116	5.34702e-06		YKL056C	128	0.713261	Mature RNA(in vivo)		YPL250C	221	0.0248013	Mature RNA(in vivo)
	YBR151W	0.110286	0.000661259		YKL056C	129	0.690231	Mature RNA(in vivo)		YPL250C	222	0.0250614	Mature RNA(in vivo)
	YHR179W	0.110293	0.000127333		YKL056C	130	0.733972	Mature RNA(in vivo)		YPL250C	223	0.0255468	Mature RNA(in vivo)
	YFL018C	0.110316	1.86384e-05		YKL056C	131	0.739955	Mature RNA(in vivo)		YPL250C	224	0.0253699	Mature RNA(in vivo)
	YMR011W	0.110332	8.2802e-06		YKL056C	132	0.715644	Mature RNA(in vivo)		YPL250C	225	0.0244258	Mature RNA(in vivo)
	YPL263C	0.110344	1.0046e-06		YKL056C	133	0.719629	Mature RNA(in vivo)		YPL250C	226	0.024876	Mature RNA(in vivo)
	YOR285W	0.110442	0.0237676		YKL056C	134	0.72505	Mature RNA(in vivo)		YPL250C	227	0.0250694	Mature RNA(in vivo)
	YBR288C	0.110843	2.32003e-05		YKL056C	135	0.723853	Mature RNA(in vivo)		YPL250C	228	0.0233365	Mature RNA(in vivo)
	YJR045C	0.111243	7.72673e-07		YKL056C	136	0.705689	Mature RNA(in vivo)		YPL250C	229	0.0222494	Mature RNA(in vivo)
	YGL225W	0.111281	0.000387468		YKL056C	137	0.717719	Mature RNA(in vivo)		YPL250C	230	0.0221127	Mature RNA(in vivo)
	YGR041W	0.111339	6.0789e-06		YKL056C	138	0.654784	Mature RNA(in vivo)		YPL250C	231	0.0237776	Mature RNA(in vivo)
	YHL033C	0.111438	0.0019555		YKL056C	139	0.654478	Mature RNA(in vivo)		YPL250C	232	0.0229923	Mature RNA(in vivo)
	YER124C	0.111473	3.56024e-06		YKL056C	140	0.66913	Mature RNA(in vivo)		YPL250C	233	0.0232039	Mature RNA(in vivo)
	YKR071C	0.11158	0.000299553		YKL056C	141	0.722125	Mature RNA(in vivo)		YPL250C	234	0.0217735	Mature RNA(in vivo)
	YKL101W	0.111591	4.23015e-14		YKL056C	142	0.732482	Mature RNA(in vivo)		YPL250C	235	0.0228925	Mature RNA(in vivo)
	YMR200W	0.111678	0.00191177		YKL056C	143	0.683218	Mature RNA(in vivo)		YPL250C	236	0.0242035	Mature RNA(in vivo)
	YPR181C	0.111695	7.54848e-08		YKL056C	144	0.650755	Mature RNA(in vivo)		YPL250C	237	0.0234383	Mature RNA(in vivo)
	YFL026W	0.11177	5.5557e-05		YKL056C	145	0.604732	Mature RNA(in vivo)		YPL250C	238	0.0241496	Mature RNA(in vivo)
	YOR145C	0.111811	0.00130534		YKL056C	146	0.581633	Mature RNA(in vivo)		YPL250C	239	0.030464	Mature RNA(in vivo)
	YHR170W	0.111853	9.7558e-06		YKL056C	147	0.564758	Mature RNA(in vivo)		YPL250C	240	0.0338607	Mature RNA(in vivo)
	YNL178W	0.111895	0.00260484		YKL056C	148	0.53054	Mature RNA(in vivo)		YPL250C	241	0.0338015	Mature RNA(in vivo)
	YHR183W	0.111949	1.70335e-05		YKL056C	149	0.615965	Mature RNA(in vivo)		YPL250C	242	0.0338582	Mature RNA(in vivo)
	YOL004W	0.112001	2.41325e-14		YKL056C	150	0.596111	Mature RNA(in vivo)		YPL250C	243	0.0342665	Mature RNA(in vivo)
	YLR276C	0.112613	1.85773e-06		YKL056C	151	0.615572	Mature RNA(in vivo)		YPL250C	244	0.0358352	Mature RNA(in vivo)
	YKR072C	0.112838	3.36138e-06		YKL056C	152	0.636161	Mature RNA(in vivo)		YPL250C	245	0.0359618	Mature RNA(in vivo)
	YPR133C	0.112953	7.08741e-05		YKL056C	153	0.651401	Mature RNA(in vivo)		YPL250C	246	0.0351719	Mature RNA(in vivo)
	YNR036C	0.112995	0.0152122		YKL056C	154	0.674779	Mature RNA(in vivo)		YPL250C	247	0.0381503	Mature RNA(in vivo)
	YIL158W	0.113039	0.00504277		YKL056C	155	0.776288	Mature RNA(in vivo)		YPL250C	248	0.0376594	Mature RNA(in vivo)
	YNL022C	0.113082	1.36857e-05		YKL056C	156	0.798643	Mature RNA(in vivo)		YPL250C	249	0.0391175	Mature RNA(in vivo)
	YPL227C	0.113113	0.000329206		YKL056C	157	0.83618	Mature RNA(in vivo)		YPL250C	250	0.0407974	Mature RNA(in vivo)
	YPL155C	0.113188	1.73873e-07		YKL056C	158	0.866383	Mature RNA(in vivo)		YPL250C	251	0.0488186	Mature RNA(in vivo)
	YOR089C	0.11325	0.00436366		YKL056C	159	0.842139	Mature RNA(in vivo)		YPL250C	252	0.0484762	Mature RNA(in vivo)
	YGL202W	0.113295	1.07582e-05		YKL056C	160	0.792328	Mature RNA(in vivo)		YPL250C	253	0.0494815	Mature RNA(in vivo)
	YIR004W	0.113318	4.27958e-05		YKL056C	161	0.738712	Mature RNA(in vivo)		YPL250C	254	0.0505566	Mature RNA(in vivo)
	YBR236C	0.113356	3.91997e-05		YKL056C	162	0.735512	Mature RNA(in vivo)		YPL250C	255	0.0498715	Mature RNA(in vivo)
	YLR196W	0.113518	2.20723e-06		YKL056C	163	0.746802	Mature RNA(in vivo)		YPL250C	256	0.0497524	Mature RNA(in vivo)
	YLL010C	0.113836	4.37351e-05		YKL056C	164	0.767159	Mature RNA(in vivo)		YPL250C	257	0.0508273	Mature RNA(in vivo)
	YHR143W	0.11414	0.000350485		YKL056C	165	0.804636	Mature RNA(in vivo)		YPL250C	258	0.0515011	Mature RNA(in vivo)
	YKL182W	0.11418	2.57761e-19		YKL056C	166	0.82039	Mature RNA(in vivo)		YPL250C	259	0.0466472	Mature RNA(in vivo)
	YPL010W	0.114448	0.00627601		YKL056C	167	0.867278	Mature RNA(in vivo)		YPL250C	260	0.0444128	Mature RNA(in vivo)
	YOR267C	0.114553	4.16508e-08		YKL056C	168	0.889114	Mature RNA(in vivo)		YPL250C	261	0.0445885	Mature RNA(in vivo)
	YNR017W	0.114562	0.00302522		YKL056C	169	0.818004	Mature RNA(in vivo)		YPL250C	262	0.0454044	Mature RNA(in vivo)
	YER159C	0.114808	0.017498		YKL056C	170	0.826855	Mature RNA(in vivo)		YPL250C	263	0.0443943	Mature RNA(in vivo)
	YNR001C	0.114898	1.24677e-05		YKL056C	171	0.828996	Mature RNA(in vivo)		YPL250C	264	0.0429246	Mature RNA(in vivo)
	YJL190C	0.115031	0.0227386		YKL056C	172	0.842005	Mature RNA(in vivo)		YPL250C	265	0.0443248	Mature RNA(in vivo)
	YPR149W	0.115816	0.00814257		YKL056C	173	0.853068	Mature RNA(in vivo)		YPL250C	266	0.0452692	Mature RNA(in vivo)
	YNL154C	0.116172	2.39325e-06		YKL056C	174	0.853487	Mature RNA(in vivo)		YPL250C	267	0.0425354	Mature RNA(in vivo)
	YMR186W	0.116809	7.05416e-08		YKL056C	175	0.783501	Mature RNA(in vivo)		YPL250C	268	0.0430902	Mature RNA(in vivo)
	YOR124C	0.117053	4.00902e-13		YKL056C	176	0.78873	Mature RNA(in vivo)		YPL250C	269	0.0417207	Mature RNA(in vivo)
	YDR276C	0.117286	0.131172		YKL056C	177	0.759565	Mature RNA(in vivo)		YPL250C	270	0.039911	Mature RNA(in vivo)
	YGL070C	0.117491	0.024196		YKL056C	178	0.750188	Mature RNA(in vivo)		YPL250C	271	0.0342087	Mature RNA(in vivo)
	YMR109W	0.117598	9.62302e-13		YKL056C	179	0.811955	Mature RNA(in vivo)		YPL250C	272	0.0343028	Mature RNA(in vivo)
	YPL037C	0.117662	0.0104339		YKL056C	180	0.821072	Mature RNA(in vivo)		YPL250C	273	0.0327981	Mature RNA(in vivo)
	YBR025C	0.117869	4.78902e-05		YKL056C	181	0.836078	Mature RNA(in vivo)		YPL250C	274	0.0330367	Mature RNA(in vivo)
	YPR165W	0.117881	0.00306745		YKL056C	182	0.81773	Mature RNA(in vivo)		YPL250C	275	0.0348593	Mature RNA(in vivo)
	YNL149C	0.1181	0.0198082		YKL056C	183	0.797125	Mature RNA(in vivo)		YPL250C	276	0.0346141	Mature RNA(in vivo)
	YPR124W	0.118237	3.47113e-05		YKL056C	184	0.785063	Mature RNA(in vivo)		YPL250C	277	0.0349593	Mature RNA(in vivo)
	YGL244W	0.118356	1.18078e-06		YKL056C	185	0.77683	Mature RNA(in vivo)		YPL250C	278	0.0365466	Mature RNA(in vivo)
	YDL143W	0.11841	2.26115e-06		YKL056C	186	0.803578	Mature RNA(in vivo)		YPL250C	279	0.0373438	Mature RNA(in vivo)
	YHR190W	0.118511	1.42647e-05		YKL056C	187	0.83528	Mature RNA(in vivo)		YPL250C	280	0.0371993	Mature RNA(in vivo)
	YBR278W	0.11875	0.00344258		YKL056C	188	0.868983	Mature RNA(in vivo)		YPL250C	281	0.0371401	Mature RNA(in vivo)
	YHR019C	0.118954	1.1387e-06		YKL056C	189	0.85035	Mature RNA(in vivo)		YPL250C	282	0.0372796	Mature RNA(in vivo)
	YMR062C	0.119325	1.33092e-05		YKL056C	190	0.825611	Mature RNA(in vivo)		YPL250C	283	0.0438178	Mature RNA(in vivo)
	YPL009C	0.119546	2.16317e-11		YKL056C	191	0.822628	Mature RNA(in vivo)		YPL250C	284	0.0485901	Mature RNA(in vivo)
	YER068W	0.119709	4.63265e-07		YKL056C	192	0.784771	Mature RNA(in vivo)		YPL250C	285	0.0478456	Mature RNA(in vivo)
	YIL142W	0.119842	1.73882e-06		YKL056C	193	0.75924	Mature RNA(in vivo)		YPL250C	286	0.0471421	Mature RNA(in vivo)
	YGL005C	0.119984	0.000496209		YKL056C	194	0.728011	Mature RNA(in vivo)		YPL250C	287	0.0497014	Mature RNA(in vivo)
	YGR208W	0.120212	0.000240286		YKL056C	195	0.69842	Mature RNA(in vivo)		YPL250C	288	0.0508605	Mature RNA(in vivo)
	YOR215C	0.120248	0.00448456		YKL056C	196	0.668479	Mature RNA(in vivo)		YPL250C	289	0.0514424	Mature RNA(in vivo)
	YKL196C	0.120436	0.00308028		YKL056C	197	0.644554	Mature RNA(in vivo)		YPL250C	290	0.0519386	Mature RNA(in vivo)
	YCR011C	0.120886	1.00431e-11		YKL056C	198	0.603688	Mature RNA(in vivo)		YPL250C	291	0.0466505	Mature RNA(in vivo)
	YEL031W	0.120997	2.27536e-13		YKL056C	199	0.545445	Mature RNA(in vivo)		YPL250C	292	0.0464227	Mature RNA(in vivo)
	YNR008W	0.12101	6.3769e-08		YKL056C	200	0.554801	Mature RNA(in vivo)		YPL250C	293	0.0472181	Mature RNA(in vivo)
	YFR055W	0.121371	0.000100357		YKL056C	201	0.544111	Mature RNA(in vivo)		YPL250C	294	0.0560883	Mature RNA(in vivo)
	YNL088W	0.121501	1.44437e-15		YKL056C	202	0.541117	Mature RNA(in vivo)		YPL250C	295	0.0540349	Mature RNA(in vivo)
	YPR113W	0.12165	0.00171439		YKL056C	203	0.541676	Mature RNA(in vivo)		YPL250C	296	0.0547273	Mature RNA(in vivo)
	YLR384C	0.121711	7.77381e-15		YKL056C	204	0.53779	Mature RNA(in vivo)		YPL250C	297	0.0634592	Mature RNA(in vivo)
	YGL173C	0.121747	1.30317e-16		YKL056C	205	0.512189	Mature RNA(in vivo)		YPL250C	298	0.0624173	Mature RNA(in vivo)
	YKL028W	0.122459	2.96182e-06		YKL056C	206	0.480401	Mature RNA(in vivo)		YPL250C	299	0.0620858	Mature RNA(in vivo)
	YPR041W	0.12246	1.837e-05		YKL056C	207	0.421581	Mature RNA(in vivo)		YPL250C	300	0.0632504	Mature RNA(in vivo)
	YHR068W	0.122872	2.64912e-05		YKL056C	208	0.377958	Mature RNA(in vivo)		YPL250C	301	0.0682377	Mature RNA(in vivo)
	YGR231C	0.123123	0.000164502		YKL056C	209	0.446748	Mature RNA(in vivo)		YPL250C	302	0.0707505	Mature RNA(in vivo)
	YGL226W	0.123361	0.0174465		YKL056C	210	0.453173	Mature RNA(in vivo)		YPL250C	303	0.0651597	Mature RNA(in vivo)
	YOR151C	0.123377	6.16886e-14		YKL056C	211	0.440986	Mature RNA(in vivo)		YPL250C	304	0.0612851	Mature RNA(in vivo)
	YGL011C	0.123506	0.000654926		YKL056C	212	0.447872	Mature RNA(in vivo)		YPL250C	305	0.0627142	Mature RNA(in vivo)
	YMR131C	0.123555	1.20119e-06		YKL056C	213	0.461241	Mature RNA(in vivo)		YPL250C	306	0.0659776	Mature RNA(in vivo)
	YOR324C	0.123863	1.26767e-07		YKL056C	214	0.55959	Mature RNA(in vivo)		YPL250C	307	0.0627377	Mature RNA(in vivo)
	YBR118W	0.124304	3.75044e-06		YKL056C	215	0.602125	Mature RNA(in vivo)		YPL250C	308	0.0620546	Mature RNA(in vivo)
	YIR006C	0.124403	8.70111e-17		YKL056C	216	0.643545	Mature RNA(in vivo)		YPL250C	309	0.0616448	Mature RNA(in vivo)
	YDR361C	0.124638	0.000267598		YKL056C	217	0.673598	Mature RNA(in vivo)		YPL250C	310	0.0628074	Mature RNA(in vivo)
	YNL290W	0.125241	5.95184e-05		YKL056C	218	0.707898	Mature RNA(in vivo)		YPL250C	311	0.0627053	Mature RNA(in vivo)
	YDR113C	0.125597	2.47387e-05		YKL056C	219	0.708271	Mature RNA(in vivo)		YPL250C	312	0.066364	Mature RNA(in vivo)
	YGR185C	0.125713	1.43567e-05		YKL056C	220	0.70492	Mature RNA(in vivo)		YPL250C	313	0.0687007	Mature RNA(in vivo)
	YBR273C	0.125793	4.95386e-06		YKL056C	221	0.71342	Mature RNA(in vivo)		YPL250C	314	0.060094	Mature RNA(in vivo)
	YFR052W	0.125901	0.000291237		YKL056C	222	0.733994	Mature RNA(in vivo)		YPL250C	315	0.059608	Mature RNA(in vivo)
	YOR221C	0.126005	3.2308e-05		YKL056C	223	0.77366	Mature RNA(in vivo)		YPL250C	316	0.0615132	Mature RNA(in vivo)
	YIL093C	0.126034	0.00037087		YKL056C	224	0.846679	Mature RNA(in vivo)		YPL250C	317	0.0511528	Mature RNA(in vivo)
	YBR086C	0.126043	1.5734e-11		YKL056C	225	0.850782	Mature RNA(in vivo)		YPL250C	318	0.051242	Mature RNA(in vivo)
	YDL190C	0.126215	1.02073e-11		YKL056C	226	0.853085	Mature RNA(in vivo)		YPL250C	319	0.0502337	Mature RNA(in vivo)
	YER027C	0.126354	7.25137e-06		YKL056C	227	0.849319	Mature RNA(in vivo)		YPL250C	320	0.0481956	Mature RNA(in vivo)
	YPL006W	0.126409	5.52786e-14		YKL056C	228	0.855039	Mature RNA(in vivo)		YPL250C	321	0.0432005	Mature RNA(in vivo)
	YIL157C	0.126565	0.00201515		YKL056C	229	0.871205	Mature RNA(in vivo)		YPL250C	322	0.0418199	Mature RNA(in vivo)
	YJR022W	0.126629	0.0215983		YKL056C	230	0.915681	Mature RNA(in vivo)		YPL250C	323	0.0419896	Mature RNA(in vivo)
	YGR056W	0.126796	1.85824e-11		YKL056C	231	0.947216	Mature RNA(in vivo)		YPL250C	324	0.0430825	Mature RNA(in vivo)
	YHR200W	0.127209	0.000293921		YKL056C	232	1.02527	Mature RNA(in vivo)		YPL250C	325	0.0431366	Mature RNA(in vivo)
	YBL007C	0.127604	5.0026e-15		YKL056C	233	1.08733	Mature RNA(in vivo)		YPL250C	326	0.0401065	Mature RNA(in vivo)
	YER123W	0.127737	3.68374e-07		YKL056C	234	1.04227	Mature RNA(in vivo)		YPL250C	327	0.040364	Mature RNA(in vivo)
	YBR158W	0.127885	1.88208e-07		YKL056C	235	1.02261	Mature RNA(in vivo)		YPL250C	328	0.0436817	Mature RNA(in vivo)
	YBR172C	0.127997	1.40346e-09		YKL056C	236	0.978076	Mature RNA(in vivo)		YPL250C	329	0.0449034	Mature RNA(in vivo)
	YNL294C	0.128187	2.65643e-07		YKL056C	237	0.945383	Mature RNA(in vivo)		YPL250C	330	0.047371	Mature RNA(in vivo)
	YOR230W	0.128241	3.1362e-06		YKL056C	238	0.908357	Mature RNA(in vivo)		YPL250C	331	0.0477738	Mature RNA(in vivo)
	YOR224C	0.128286	0.00705093		YKL056C	239	0.903191	Mature RNA(in vivo)		YPL250C	332	0.0461968	Mature RNA(in vivo)
	YGL238W	0.128318	4.70246e-12		YKL056C	240	0.897258	Mature RNA(in vivo)		YPL250C	333	0.0436814	Mature RNA(in vivo)
	YHR208W	0.12832	9.71432e-06		YKL056C	241	0.910019	Mature RNA(in vivo)		YPL250C	334	0.0419415	Mature RNA(in vivo)
	YNL127W	0.128328	5.59725e-12		YKL056C	242	0.886798	Mature RNA(in vivo)		YPL250C	335	0.0426742	Mature RNA(in vivo)
	YLR100W	0.128409	3.19254e-05		YKL056C	243	0.838218	Mature RNA(in vivo)		YPL250C	336	0.080297	Mature RNA(in vivo)
	YCL040W	0.128519	5.8095e-07		YKL056C	244	0.751588	Mature RNA(in vivo)		YPL250C	337	0.0824052	Mature RNA(in vivo)
	YPL243W	0.128535	4.48259e-08		YKL056C	245	0.740387	Mature RNA(in vivo)		YPL250C	338	0.081681	Mature RNA(in vivo)
	YNL156C	0.128776	0.000107994		YKL056C	246	0.720624	Mature RNA(in vivo)		YPL250C	339	0.0814229	Mature RNA(in vivo)
	YOR018W	0.128863	8.94793e-11		YKL056C	247	0.735814	Mature RNA(in vivo)		YPL250C	340	0.0826864	Mature RNA(in vivo)
	YBL052C	0.129132	9.5413e-11		YKL056C	248	0.740113	Mature RNA(in vivo)		YPL250C	341	0.0841524	Mature RNA(in vivo)
	YKL164C	0.129326	3.28378e-05		YKL056C	249	0.702949	Mature RNA(in vivo)		YPL250C	342	0.0835189	Mature RNA(in vivo)
	YBR011C	0.129424	0.000137516		YKL056C	250	0.720949	Mature RNA(in vivo)		YPL250C	343	0.0839638	Mature RNA(in vivo)
	YMR038C	0.129498	0.000380658		YKL056C	251	0.735179	Mature RNA(in vivo)		YPL250C	344	0.0883099	Mature RNA(in vivo)
	YKL027W	0.13022	1.68351e-06		YKL056C	252	0.723813	Mature RNA(in vivo)		YPL250C	345	0.0879366	Mature RNA(in vivo)
	YER057C	0.130449	0.0100071		YKL056C	253	0.747528	Mature RNA(in vivo)		YPL250C	346	0.108833	Mature RNA(in vivo)
	YNL055C	0.130862	0.000129005		YKL056C	254	0.7172	Mature RNA(in vivo)		YPL250C	347	0.109875	Mature RNA(in vivo)
	YJL014W	0.130939	1.41962e-07		YKL056C	255	0.694985	Mature RNA(in vivo)		YPL250C	348	0.108354	Mature RNA(in vivo)
	YOR164C	0.131027	5.69885e-05		YKL056C	256	0.69627	Mature RNA(in vivo)		YPL250C	349	0.109647	Mature RNA(in vivo)
	YGR086C	0.131225	2.64612e-05		YKL056C	257	0.712923	Mature RNA(in vivo)		YPL250C	350	0.108185	Mature RNA(in vivo)
	YJL036W	0.131285	2.65072e-06		YKL056C	258	0.731914	Mature RNA(in vivo)		YPL250C	351	0.110561	Mature RNA(in vivo)
	YDR517W	0.131419	1.04127e-05		YKL056C	259	0.811833	Mature RNA(in vivo)		YPL250C	352	0.123882	Mature RNA(in vivo)
	YNL221C	0.131507	1.31945e-11		YKL056C	260	0.831221	Mature RNA(in vivo)		YPL250C	353	0.131442	Mature RNA(in vivo)
	YBR115C	0.131556	1.36543e-17		YKL056C	261	0.825792	Mature RNA(in vivo)		YPL250C	354	0.141103	Mature RNA(in vivo)
	YLR044C	0.131995	5.1026e-08		YKL056C	262	0.894765	Mature RNA(in vivo)		YPL250C	355	0.158456	Mature RNA(in vivo)
	YGR159C	0.132187	2.89476e-06		YKL056C	263	0.909033	Mature RNA(in vivo)		YPL250C	356	0.124628	Mature RNA(in vivo)
	YJL167W	0.132318	1.57587e-05		YKL056C	264	0.924415	Mature RNA(in vivo)		YPL250C	357	0.124869	Mature RNA(in vivo)
	YGL014W	0.1324	6.72896e-12		YKL056C	265	0.942872	Mature RNA(in vivo)		YPL250C	358	0.134824	Mature RNA(in vivo)
	YDR430C	0.132784	3.74794e-13		YKL056C	266	0.950369	Mature RNA(in vivo)		YPL250C	359	0.14805	Mature RNA(in vivo)
	YLR077W	0.133001	2.31988e-08		YKL056C	267	0.943605	Mature RNA(in vivo)		YPL250C	360	0.156612	Mature RNA(in vivo)
	YJR131W	0.133088	5.81231e-08		YKL056C	268	0.934305	Mature RNA(in vivo)		YPL250C	361	0.15905	Mature RNA(in vivo)
	YBR283C	0.133142	2.94845e-07		YKL056C	269	0.892606	Mature RNA(in vivo)		YPL250C	362	0.169967	Mature RNA(in vivo)
	YPR037C	0.133187	0.00118401		YKL056C	270	0.825634	Mature RNA(in vivo)		YPL250C	363	0.180846	Mature RNA(in vivo)
	YOR315W	0.133303	1.61055e-05		YKL056C	271	0.798735	Mature RNA(in vivo)		YPL250C	364	0.184888	Mature RNA(in vivo)
	YML120C	0.133802	1.35002e-07		YKL056C	272	0.749988	Mature RNA(in vivo)		YPL250C	365	0.192479	Mature RNA(in vivo)
	YLR305C	0.133885	3.19953e-24		YKL056C	273	0.710365	Mature RNA(in vivo)		YPL250C	366	0.195953	Mature RNA(in vivo)
	YBL017C	0.134507	1.41334e-20		YKL056C	274	0.700959	Mature RNA(in vivo)		YPL250C	367	0.207104	Mature RNA(in vivo)
	YBL047C	0.134682	3.08831e-18		YKL056C	275	0.70991	Mature RNA(in vivo)		YPL250C	368	0.221218	Mature RNA(in vivo)
	YMR237W	0.134711	2.85936e-10		YKL056C	276	0.703359	Mature RNA(in vivo)		YPL250C	369	0.226812	Mature RNA(in vivo)
	YJL140W	0.13489	0.000486827		YKL056C	277	0.714392	Mature RNA(in vivo)		YPL250C	370	0.240703	Mature RNA(in vivo)
	YDR507C	0.134935	2.12657e-15		YKL056C	278	0.711392	Mature RNA(in vivo)		YPL250C	371	0.287318	Mature RNA(in vivo)
	YPR089W	0.134956	2.61547e-12		YKL056C	279	0.667292	Mature RNA(in vivo)		YPL250C	372	0.278619	Mature RNA(in vivo)
	YDL001W	0.135104	1.09419e-06		YKL056C	280	0.707623	Mature RNA(in vivo)		YPL250C	373	0.295944	Mature RNA(in vivo)
	YJL148W	0.135234	0.000329892		YKL056C	281	0.701449	Mature RNA(in vivo)		YPL250C	374	0.311134	Mature RNA(in vivo)
	YHR131C	0.135336	6.6453e-12		YKL056C	282	0.655853	Mature RNA(in vivo)		YPL250C	375	0.342641	Mature RNA(in vivo)
	YKL039W	0.135585	6.86444e-08		YKL056C	283	0.663317	Mature RNA(in vivo)		YPL250C	376	0.345633	Mature RNA(in vivo)
	YLL018C	0.135601	2.57731e-08		YKL056C	284	0.721084	Mature RNA(in vivo)		YPL250C	377	0.392447	Mature RNA(in vivo)
	YFL013C	0.13561	5.40847e-10		YKL056C	285	0.735438	Mature RNA(in vivo)		YPL250C	378	0.430749	Mature RNA(in vivo)
	YLR240W	0.135624	2.94582e-12		YKL056C	286	0.803987	Mature RNA(in vivo)		YPL250C	379	0.466623	Mature RNA(in vivo)
	YMR010W	0.135743	2.00797e-06		YKL056C	287	0.807313	Mature RNA(in vivo)		YPL250C	380	0.505972	Mature RNA(in vivo)
	YNL065W	0.135806	1.06618e-08		YKL056C	288	0.844427	Mature RNA(in vivo)		YPL250C	381	0.551067	Mature RNA(in vivo)
	YAL035W	0.135932	7.05348e-14		YKL056C	289	0.860639	Mature RNA(in vivo)		YPL250C	382	0.563614	Mature RNA(in vivo)
	YGL219C	0.136082	3.92755e-07		YKL056C	290	0.880985	Mature RNA(in vivo)		YPL250C	383	0.600375	Mature RNA(in vivo)
	YDL178W	0.13617	4.91632e-08		YKL056C	291	0.863534	Mature RNA(in vivo)		YPL250C	384	0.639423	Mature RNA(in vivo)
	YER067W	0.136214	0.00264633		YKL056C	292	0.85172	Mature RNA(in vivo)		YPL250C	385	0.678969	Mature RNA(in vivo)
	YOR254C	0.136346	1.00514e-09		YKL056C	293	0.840129	Mature RNA(in vivo)		YPL250C	386	0.703128	Mature RNA(in vivo)
	YDR121W	0.136607	0.000878674		YKL056C	294	0.855195	Mature RNA(in vivo)		YPL250C	387	0.739888	Mature RNA(in vivo)
	YBR067C	0.136788	0.000564295		YKL056C	295	0.865372	Mature RNA(in vivo)		YPL250C	388	0.77239	Mature RNA(in vivo)
	YKL126W	0.136862	5.297e-10		YKL056C	296	0.872348	Mature RNA(in vivo)		YPL250C	389	0.813331	Mature RNA(in vivo)
	YJR059W	0.136973	9.31004e-12		YKL056C	297	0.860353	Mature RNA(in vivo)		YPL250C	390	0.845833	Mature RNA(in vivo)
	YJR109C	0.137028	1.55096e-15		YKL056C	298	0.877667	Mature RNA(in vivo)		YPL250C	391	0.845833	Mature RNA(in vivo)
	YIL053W	0.137093	0.000162591		YKL056C	299	0.889351	Mature RNA(in vivo)		YPL250C	392	0.888174	Mature RNA(in vivo)
	YJL168C	0.137195	1.02356e-10		YKL056C	300	0.858266	Mature RNA(in vivo)		YPL250C	393	0.912333	Mature RNA(in vivo)
	YLL045C	0.137222	0.000133641		YKL056C	301	0.852543	Mature RNA(in vivo)		YPL250C	394	0.936492	Mature RNA(in vivo)
	YGR124W	0.137238	1.12157e-08		YKL056C	302	0.944887	Mature RNA(in vivo)		YPL250C	395	0.936492	Mature RNA(in vivo)
	YGR013W	0.137262	2.72817e-09		YKL056C	303	0.959913	Mature RNA(in vivo)		YPL250C	396	0.975841	Mature RNA(in vivo)
	YKL214C	0.137407	0.000659953		YKL056C	304	0.90075	Mature RNA(in vivo)		YPL250C	397	0.975841	Mature RNA(in vivo)
	YOR078W	0.137582	0.000462959		YKL056C	305	0.899969	Mature RNA(in vivo)		YPL250C	398	0.975841	Mature RNA(in vivo)
	YOR067C	0.137709	8.61062e-09		YKL056C	306	0.859145	Mature RNA(in vivo)		YPL250C	399	0.975841	Mature RNA(in vivo)
	YBR255W	0.138082	2.44992e-10		YKL056C	307	0.845407	Mature RNA(in vivo)		YPL250C	400	0.975841	Mature RNA(in vivo)
	YOL143C	0.138301	0.00176253		YKL056C	308	0.790587	Mature RNA(in vivo)		YPL250C	401	0.975841	Mature RNA(in vivo)
	YOR332W	0.138869	0.000225955		YKL056C	309	0.756391	Mature RNA(in vivo)		YPL250C	402	1	Mature RNA(in vivo)
	YDR345C	0.138877	8.67504e-09		YKL056C	310	0.729574	Mature RNA(in vivo)		YPL250C	403	1	Mature RNA(in vivo)
	YGL207W	0.138951	7.26232e-15		YKL056C	311	0.743803	Mature RNA(in vivo)		YPL250C	404	1	Mature RNA(in vivo)
	YEL046C	0.139008	1.94956e-06		YKL056C	312	0.747663	Mature RNA(in vivo)		YPL250C	405	1	Mature RNA(in vivo)
	YDL155W	0.139245	5.52352e-07		YKL056C	313	0.752337	Mature RNA(in vivo)		YPL250C	406	1	Mature RNA(in vivo)
	YKR016W	0.139272	1.77941e-08		YKL056C	314	0.780458	Mature RNA(in vivo)		YPL250C	407	1	Mature RNA(in vivo)
	YDR473C	0.139359	1.50382e-07		YKL056C	315	0.784991	Mature RNA(in vivo)		YPL250C	408	1	Mature RNA(in vivo)
	YNL212W	0.139417	1.15943e-11		YKL056C	316	0.799845	Mature RNA(in vivo)		YPL250C	409	1	Mature RNA(in vivo)
	YNL217W	0.139513	1.16873e-05		YKL056C	317	0.794372	Mature RNA(in vivo)		YPL250C	410	1	Mature RNA(in vivo)
	YDR128W	0.139678	1.76763e-16		YKL056C	318	0.791251	Mature RNA(in vivo)		YPL250C	411	1	Mature RNA(in vivo)
	YDR074W	0.139687	3.40679e-13		YKL056C	319	0.783309	Mature RNA(in vivo)		YPL250C	1	2.59257	Nascent RNA(in vivo)
	YBL041W	0.139755	0.000159965		YKL056C	320	0.768055	Mature RNA(in vivo)		YPL250C	2	2.57639	Nascent RNA(in vivo)
	YDR229W	0.139863	2.21249e-07		YKL056C	321	0.76366	Mature RNA(in vivo)		YPL250C	3	2.58329	Nascent RNA(in vivo)
	YBL016W	0.140152	4.59582e-06		YKL056C	322	0.698791	Mature RNA(in vivo)		YPL250C	4	2.56148	Nascent RNA(in vivo)
	YBR079C	0.140264	3.45854e-14		YKL056C	323	0.682193	Mature RNA(in vivo)		YPL250C	5	2.55072	Nascent RNA(in vivo)
	YOR367W	0.140341	0.000553751		YKL056C	324	0.675637	Mature RNA(in vivo)		YPL250C	6	2.50714	Nascent RNA(in vivo)
	YHR027C	0.140556	1.2655e-14		YKL056C	325	0.662866	Mature RNA(in vivo)		YPL250C	7	2.52789	Nascent RNA(in vivo)
	YLR258W	0.14071	7.88765e-11		YKL056C	326	0.671313	Mature RNA(in vivo)		YPL250C	8	2.67817	Nascent RNA(in vivo)
	YER080W	0.140837	8.35877e-10		YKL056C	327	0.694015	Mature RNA(in vivo)		YPL250C	9	2.67647	Nascent RNA(in vivo)
	YER020W	0.140981	2.00115e-07		YKL056C	328	0.710586	Mature RNA(in vivo)		YPL250C	10	2.66175	Nascent RNA(in vivo)
	YDR077W	0.141011	6.43058e-06		YKL056C	329	0.723369	Mature RNA(in vivo)		YPL250C	11	2.64783	Nascent RNA(in vivo)
	YLR285W	0.141012	7.35837e-05		YKL056C	330	0.778901	Mature RNA(in vivo)		YPL250C	12	2.6643	Nascent RNA(in vivo)
	YLR429W	0.141115	3.68391e-10		YKL056C	331	0.794021	Mature RNA(in vivo)		YPL250C	13	2.63808	Nascent RNA(in vivo)
	YFR028C	0.141228	7.92798e-09		YKL056C	332	0.808504	Mature RNA(in vivo)		YPL250C	14	2.63405	Nascent RNA(in vivo)
	YKL173W	0.141353	5.64011e-15		YKL056C	333	0.769601	Mature RNA(in vivo)		YPL250C	15	2.59634	Nascent RNA(in vivo)
	YEL050C	0.141623	1.02668e-06		YKL056C	334	0.748956	Mature RNA(in vivo)		YPL250C	16	2.63471	Nascent RNA(in vivo)
	YPR156C	0.141756	7.56735e-10		YKL056C	335	0.807306	Mature RNA(in vivo)		YPL250C	17	2.57114	Nascent RNA(in vivo)
	YDR244W	0.142133	9.32972e-10		YKL056C	336	0.819939	Mature RNA(in vivo)		YPL250C	18	2.56038	Nascent RNA(in vivo)
	YDR037W	0.142139	1.80162e-09		YKL056C	337	0.887844	Mature RNA(in vivo)		YPL250C	19	2.58675	Nascent RNA(in vivo)
	YBR289W	0.142144	9.79468e-14		YKL056C	338	0.896249	Mature RNA(in vivo)		YPL250C	20	2.595	Nascent RNA(in vivo)
	YBR162W-A	0.142185	0.0462511		YKL056C	339	0.896507	Mature RNA(in vivo)		YPL250C	21	2.5813	Nascent RNA(in vivo)
	YKL052C	0.142432	2.27528e-05		YKL056C	340	0.919062	Mature RNA(in vivo)		YPL250C	22	2.57543	Nascent RNA(in vivo)
	YPR104C	0.142956	2.66164e-14		YKL056C	341	0.944571	Mature RNA(in vivo)		YPL250C	23	2.5767	Nascent RNA(in vivo)
	YNL030W	0.143011	0.0115745		YKL056C	342	0.929448	Mature RNA(in vivo)		YPL250C	24	2.60382	Nascent RNA(in vivo)
	YIL063C	0.14327	6.49801e-06		YKL056C	343	0.993013	Mature RNA(in vivo)		YPL250C	25	2.59001	Nascent RNA(in vivo)
	YMR219W	0.143438	2.74603e-24		YKL056C	344	1.03821	Mature RNA(in vivo)		YPL250C	26	2.63012	Nascent RNA(in vivo)
	YIL151C	0.143965	5.26425e-17		YKL056C	345	1.05191	Mature RNA(in vivo)		YPL250C	27	2.59825	Nascent RNA(in vivo)
	YMR238W	0.144039	8.04152e-08		YKL056C	346	1.0408	Mature RNA(in vivo)		YPL250C	28	2.46816	Nascent RNA(in vivo)
	YDR363W-A	0.144332	0.0178551		YKL056C	347	1.02135	Mature RNA(in vivo)		YPL250C	29	2.45197	Nascent RNA(in vivo)
	YGL037C	0.144462	0.000219549		YKL056C	348	1.03299	Mature RNA(in vivo)		YPL250C	30	2.41423	Nascent RNA(in vivo)
	YKR092C	0.144656	3.89215e-07		YKL056C	349	1.05939	Mature RNA(in vivo)		YPL250C	31	2.46948	Nascent RNA(in vivo)
	YGL206C	0.144679	1.28903e-24		YKL056C	350	1.03646	Mature RNA(in vivo)		YPL250C	32	2.42118	Nascent RNA(in vivo)
	YPR102C	0.144802	0.000886469		YKL056C	351	1.0555	Mature RNA(in vivo)		YPL250C	33	2.40655	Nascent RNA(in vivo)
	YOL021C	0.144866	1.46251e-15		YKL056C	352	1.07407	Mature RNA(in vivo)		YPL250C	34	2.40445	Nascent RNA(in vivo)
	YAL058W	0.144902	1.58434e-08		YKL056C	353	1.11365	Mature RNA(in vivo)		YPL250C	35	2.39319	Nascent RNA(in vivo)
	YLR355C	0.145061	5.19251e-07		YKL056C	354	1.1436	Mature RNA(in vivo)		YPL250C	36	2.36153	Nascent RNA(in vivo)
	YOR036W	0.145108	1.81306e-05		YKL056C	355	1.12092	Mature RNA(in vivo)		YPL250C	37	2.32254	Nascent RNA(in vivo)
	YML028W	0.145278	0.000399985		YKL056C	356	1.12471	Mature RNA(in vivo)		YPL250C	38	2.37185	Nascent RNA(in vivo)
	YDR061W	0.145299	4.2787e-09		YKL056C	357	1.06068	Mature RNA(in vivo)		YPL250C	39	2.3656	Nascent RNA(in vivo)
	YHR001W	0.14531	1.23365e-07		YKL056C	358	1.05906	Mature RNA(in vivo)		YPL250C	40	2.35081	Nascent RNA(in vivo)
	YLR110C	0.145391	0.00352419		YKL056C	359	1.05494	Mature RNA(in vivo)		YPL250C	41	2.37761	Nascent RNA(in vivo)
	YKR028W	0.145678	3.56188e-16		YKL056C	360	1.03573	Mature RNA(in vivo)		YPL250C	42	2.34619	Nascent RNA(in vivo)
	YPL160W	0.146048	4.61919e-17		YKL056C	361	1.01728	Mature RNA(in vivo)		YPL250C	43	2.32974	Nascent RNA(in vivo)
	YDR122W	0.146366	9.29051e-17		YKL056C	362	1.02826	Mature RNA(in vivo)		YPL250C	44	2.30088	Nascent RNA(in vivo)
	YOR099W	0.146402	4.34658e-07		YKL056C	363	0.982978	Mature RNA(in vivo)		YPL250C	45	2.32815	Nascent RNA(in vivo)
	YJL012C	0.146474	7.46792e-12		YKL056C	364	1.03859	Mature RNA(in vivo)		YPL250C	46	2.31177	Nascent RNA(in vivo)
	YEL051W	0.147117	4.16727e-05		YKL056C	365	1.05139	Mature RNA(in vivo)		YPL250C	47	2.31177	Nascent RNA(in vivo)
	YBR126C	0.147275	1.15996e-08		YKL056C	366	1.03625	Mature RNA(in vivo)		YPL250C	48	2.34473	Nascent RNA(in vivo)
	YJL151C	0.147719	0.0030257		YKL056C	367	1.03202	Mature RNA(in vivo)		YPL250C	49	2.34615	Nascent RNA(in vivo)
	YBL085W	0.147807	7.75548e-16		YKL056C	368	1.01049	Mature RNA(in vivo)		YPL250C	50	2.39569	Nascent RNA(in vivo)
	YLR410W	0.14851	2.02676e-18		YKL056C	369	1.02304	Mature RNA(in vivo)		YPL250C	51	2.35581	Nascent RNA(in vivo)
	YGL044C	0.148615	8.50283e-06		YKL056C	370	1.05634	Mature RNA(in vivo)		YPL250C	52	2.38081	Nascent RNA(in vivo)
	YOR290C	0.148749	1.11933e-26		YKL056C	371	1.03742	Mature RNA(in vivo)		YPL250C	53	2.41074	Nascent RNA(in vivo)
	YFR004W	0.149212	5.49017e-06		YKL056C	372	1.00985	Mature RNA(in vivo)		YPL250C	54	2.43165	Nascent RNA(in vivo)
	YHR071W	0.149235	8.41791e-05		YKL056C	373	0.9927	Mature RNA(in vivo)		YPL250C	55	2.49486	Nascent RNA(in vivo)
	YGL122C	0.149747	2.29139e-09		YKL056C	374	0.965934	Mature RNA(in vivo)		YPL250C	56	2.52951	Nascent RNA(in vivo)
	YBR036C	0.150743	1.06012e-07		YKL056C	375	0.925245	Mature RNA(in vivo)		YPL250C	57	2.52702	Nascent RNA(in vivo)
	YGR012W	0.151165	1.79495e-07		YKL056C	376	0.891113	Mature RNA(in vivo)		YPL250C	58	2.46116	Nascent RNA(in vivo)
	YML115C	0.151325	1.08323e-09		YKL056C	377	0.890386	Mature RNA(in vivo)		YPL250C	59	2.42203	Nascent RNA(in vivo)
	YDR251W	0.151558	2.82853e-14		YKL056C	378	0.883226	Mature RNA(in vivo)		YPL250C	60	2.41346	Nascent RNA(in vivo)
	YNL257C	0.151887	1.76074e-20		YKL056C	379	0.863982	Mature RNA(in vivo)		YPL250C	61	2.38385	Nascent RNA(in vivo)
	YDL127W	0.151953	3.40563e-06		YKL056C	380	0.850444	Mature RNA(in vivo)		YPL250C	62	2.40742	Nascent RNA(in vivo)
	YNL061W	0.152057	4.55675e-11		YKL056C	381	0.858636	Mature RNA(in vivo)		YPL250C	63	2.3884	Nascent RNA(in vivo)
	YAL013W	0.152146	9.64365e-08		YKL056C	382	0.868187	Mature RNA(in vivo)		YPL250C	64	2.37945	Nascent RNA(in vivo)
	YNL189W	0.152167	6.78704e-10		YKL056C	383	0.889395	Mature RNA(in vivo)		YPL250C	65	2.33872	Nascent RNA(in vivo)
	YIL044C	0.152219	4.72254e-06		YKL056C	384	0.84502	Mature RNA(in vivo)		YPL250C	66	2.35302	Nascent RNA(in vivo)
	YCR051W	0.152283	7.76419e-05		YKL056C	385	0.831846	Mature RNA(in vivo)		YPL250C	67	2.34295	Nascent RNA(in vivo)
	YLR115W	0.152371	7.26912e-15		YKL056C	386	0.831947	Mature RNA(in vivo)		YPL250C	68	2.32526	Nascent RNA(in vivo)
	YNL059C	0.152607	2.77492e-13		YKL056C	387	0.872549	Mature RNA(in vivo)		YPL250C	69	2.30937	Nascent RNA(in vivo)
	YPL061W	0.152975	2.54059e-09		YKL056C	388	0.891891	Mature RNA(in vivo)		YPL250C	70	2.28563	Nascent RNA(in vivo)
	YDR421W	0.153122	1.99672e-16		YKL056C	389	0.881386	Mature RNA(in vivo)		YPL250C	71	2.28233	Nascent RNA(in vivo)
	YGL245W	0.153128	1.26338e-12		YKL056C	390	0.834575	Mature RNA(in vivo)		YPL250C	72	2.22383	Nascent RNA(in vivo)
	YER056C	0.153406	6.83236e-10		YKL056C	391	0.794227	Mature RNA(in vivo)		YPL250C	73	2.15859	Nascent RNA(in vivo)
	YKL152C	0.153585	2.6185e-05		YKL056C	392	0.774775	Mature RNA(in vivo)		YPL250C	74	2.1392	Nascent RNA(in vivo)
	YDR110W	0.153724	1.87253e-10		YKL056C	393	0.739174	Mature RNA(in vivo)		YPL250C	75	2.07776	Nascent RNA(in vivo)
	YIL143C	0.154079	6.47493e-15		YKL056C	394	0.718684	Mature RNA(in vivo)		YPL250C	76	2.07855	Nascent RNA(in vivo)
	YMR261C	0.154173	2.75991e-18		YKL056C	395	0.707605	Mature RNA(in vivo)		YPL250C	77	2.06371	Nascent RNA(in vivo)
	YER125W	0.154382	1.99905e-14		YKL056C	396	0.713158	Mature RNA(in vivo)		YPL250C	78	2.0429	Nascent RNA(in vivo)
	YPL262W	0.154752	2.58363e-09		YKL056C	397	0.730547	Mature RNA(in vivo)		YPL250C	79	2.00536	Nascent RNA(in vivo)
	YML100W	0.154858	3.8527e-19		YKL056C	398	0.719127	Mature RNA(in vivo)		YPL250C	80	2.03097	Nascent RNA(in vivo)
	YBR073W	0.155068	6.11265e-17		YKL056C	399	0.755046	Mature RNA(in vivo)		YPL250C	81	1.95255	Nascent RNA(in vivo)
	YKR091W	0.155337	2.19295e-05		YKL056C	400	0.800858	Mature RNA(in vivo)		YPL250C	82	1.97011	Nascent RNA(in vivo)
	YLR249W	0.155453	2.08908e-18		YKL056C	401	0.866017	Mature RNA(in vivo)		YPL250C	83	1.8987	Nascent RNA(in vivo)
	YPR105C	0.155498	1.85675e-15		YKL056C	402	0.848273	Mature RNA(in vivo)		YPL250C	84	1.8948	Nascent RNA(in vivo)
	YER016W	0.155509	5.03215e-07		YKL056C	403	0.9463	Mature RNA(in vivo)		YPL250C	85	1.90237	Nascent RNA(in vivo)
	YEL015W	0.155565	1.98308e-10		YKL056C	404	0.980448	Mature RNA(in vivo)		YPL250C	86	1.86761	Nascent RNA(in vivo)
	YDR465C	0.155656	3.69473e-08		YKL056C	405	0.974286	Mature RNA(in vivo)		YPL250C	87	1.81654	Nascent RNA(in vivo)
	YNL048W	0.155691	2.1465e-10		YKL056C	406	0.961242	Mature RNA(in vivo)		YPL250C	88	1.6889	Nascent RNA(in vivo)
	YHR007C	0.155785	4.12823e-10		YKL056C	407	0.909705	Mature RNA(in vivo)		YPL250C	89	1.64732	Nascent RNA(in vivo)
	YNR016C	0.155986	9.14689e-38		YKL056C	408	0.885439	Mature RNA(in vivo)		YPL250C	90	1.5767	Nascent RNA(in vivo)
	YOL135C	0.156527	4.84379e-05		YKL056C	409	0.847561	Mature RNA(in vivo)		YPL250C	91	1.47874	Nascent RNA(in vivo)
	YOR198C	0.156702	3.22468e-09		YKL056C	410	0.850531	Mature RNA(in vivo)		YPL250C	92	1.486	Nascent RNA(in vivo)
	YLR051C	0.156761	5.74455e-05		YKL056C	411	0.884511	Mature RNA(in vivo)		YPL250C	93	1.53446	Nascent RNA(in vivo)
	YMR146C	0.15683	3.57378e-07		YKL056C	412	0.915054	Mature RNA(in vivo)		YPL250C	94	1.46928	Nascent RNA(in vivo)
	YOR002W	0.156863	1.82367e-10		YKL056C	413	0.958975	Mature RNA(in vivo)		YPL250C	95	1.43339	Nascent RNA(in vivo)
	YMR044W	0.156875	2.55673e-09		YKL056C	414	1.00179	Mature RNA(in vivo)		YPL250C	96	1.36967	Nascent RNA(in vivo)
	YNL175C	0.157112	3.88649e-08		YKL056C	415	1.05344	Mature RNA(in vivo)		YPL250C	97	1.3769	Nascent RNA(in vivo)
	YMR277W	0.157141	1.27169e-13		YKL056C	416	1.07284	Mature RNA(in vivo)		YPL250C	98	1.4464	Nascent RNA(in vivo)
	YLR309C	0.157314	1.28581e-16		YKL056C	417	1.10698	Mature RNA(in vivo)		YPL250C	99	1.46407	Nascent RNA(in vivo)
	YBL058W	0.158377	1.37388e-08		YKL056C	418	1.14896	Mature RNA(in vivo)		YPL250C	100	1.37379	Nascent RNA(in vivo)
	YER149C	0.158972	1.36309e-08		YKL056C	419	1.19261	Mature RNA(in vivo)		YPL250C	101	1.42846	Nascent RNA(in vivo)
	YDR022C	0.158988	0.000105181		YKL056C	420	1.20321	Mature RNA(in vivo)		YPL250C	102	1.40062	Nascent RNA(in vivo)
	YNR028W	0.158998	1.1574e-06		YKL056C	421	1.22498	Mature RNA(in vivo)		YPL250C	103	1.45054	Nascent RNA(in vivo)
	YDL019C	0.159171	2.8499e-23		YKL056C	422	1.28063	Mature RNA(in vivo)		YPL250C	104	1.42183	Nascent RNA(in vivo)
	YER169W	0.159635	4.14369e-15		YKL056C	423	1.17411	Mature RNA(in vivo)		YPL250C	105	1.38156	Nascent RNA(in vivo)
	YLR340W	0.160509	7.75645e-07		YKL056C	424	1.15576	Mature RNA(in vivo)		YPL250C	106	1.31844	Nascent RNA(in vivo)
	YGL038C	0.160582	8.65433e-10		YKL056C	425	1.23417	Mature RNA(in vivo)		YPL250C	107	1.34048	Nascent RNA(in vivo)
	YGR279C	0.160748	3.69575e-08		YKL056C	426	1.29553	Mature RNA(in vivo)		YPL250C	108	1.44035	Nascent RNA(in vivo)
	YHR193C	0.161541	0.000204469		YKL056C	427	1.33124	Mature RNA(in vivo)		YPL250C	109	1.5241	Nascent RNA(in vivo)
	YDR153C	0.16215	1.00097e-08		YKL056C	428	1.32929	Mature RNA(in vivo)		YPL250C	110	1.56516	Nascent RNA(in vivo)
	YOR142W	0.162419	2.81404e-07		YKL056C	429	1.35145	Mature RNA(in vivo)		YPL250C	111	1.59406	Nascent RNA(in vivo)
	YER177W	0.162887	3.49071e-06		YKL056C	430	1.3747	Mature RNA(in vivo)		YPL250C	112	1.61057	Nascent RNA(in vivo)
	YDR146C	0.163507	3.1718e-14		YKL056C	431	1.43208	Mature RNA(in vivo)		YPL250C	113	1.56355	Nascent RNA(in vivo)
	YKL064W	0.163993	5.50975e-19		YKL056C	432	1.48728	Mature RNA(in vivo)		YPL250C	114	1.56355	Nascent RNA(in vivo)
	YDL207W	0.164057	3.24718e-11		YKL056C	433	1.51711	Mature RNA(in vivo)		YPL250C	115	1.62727	Nascent RNA(in vivo)
	YJR060W	0.164673	7.48458e-08		YKL056C	434	1.52801	Mature RNA(in vivo)		YPL250C	116	1.64379	Nascent RNA(in vivo)
	YGL212W	0.165006	3.1504e-07		YKL056C	435	1.53382	Mature RNA(in vivo)		YPL250C	117	1.59351	Nascent RNA(in vivo)
	YOL041C	0.165436	6.38943e-10		YKL056C	436	1.53919	Mature RNA(in vivo)		YPL250C	118	1.51349	Nascent RNA(in vivo)
	YGL019W	0.165543	1.49024e-06		YKL056C	437	1.50836	Mature RNA(in vivo)		YPL250C	119	1.54811	Nascent RNA(in vivo)
	YOR063W	0.165559	1.35343e-08		YKL056C	438	1.48363	Mature RNA(in vivo)		YPL250C	120	1.54949	Nascent RNA(in vivo)
	YBL046W	0.165667	1.30603e-09		YKL056C	439	1.48108	Mature RNA(in vivo)		YPL250C	121	1.54949	Nascent RNA(in vivo)
	YER034W	0.165732	8.50051e-05		YKL056C	440	1.44324	Mature RNA(in vivo)		YPL250C	122	1.54949	Nascent RNA(in vivo)
	YNL072W	0.165753	4.10588e-07		YKL056C	441	1.38433	Mature RNA(in vivo)		YPL250C	123	1.62395	Nascent RNA(in vivo)
	YOR060C	0.165789	3.58547e-06		YKL056C	442	1.32133	Mature RNA(in vivo)		YPL250C	124	1.61339	Nascent RNA(in vivo)
	YGL116W	0.165893	8.98421e-13		YKL056C	443	1.31857	Mature RNA(in vivo)		YPL250C	125	1.64927	Nascent RNA(in vivo)
	YJL060W	0.166003	1.06216e-09		YKL056C	444	1.28651	Mature RNA(in vivo)		YPL250C	126	1.6765	Nascent RNA(in vivo)
	YMR184W	0.16602	4.64393e-05		YKL056C	445	1.25411	Mature RNA(in vivo)		YPL250C	127	1.63728	Nascent RNA(in vivo)
	YNL106C	0.166041	2.27706e-23		YKL056C	446	1.25203	Mature RNA(in vivo)		YPL250C	128	1.55103	Nascent RNA(in vivo)
	YER178W	0.1663	2.79269e-09		YKL056C	447	1.30286	Mature RNA(in vivo)		YPL250C	129	1.50316	Nascent RNA(in vivo)
	YPL199C	0.166394	6.96906e-06		YKL056C	448	1.36202	Mature RNA(in vivo)		YPL250C	130	1.4856	Nascent RNA(in vivo)
	YKL096W-A	0.16671	0.00532606		YKL056C	449	1.42565	Mature RNA(in vivo)		YPL250C	131	1.53153	Nascent RNA(in vivo)
	YKR048C	0.166986	2.73399e-09		YKL056C	450	1.43658	Mature RNA(in vivo)		YPL250C	132	1.53153	Nascent RNA(in vivo)
	YLR321C	0.167226	1.75009e-09		YKL056C	451	1.42786	Mature RNA(in vivo)		YPL250C	133	1.53605	Nascent RNA(in vivo)
	YNL166C	0.167293	6.59535e-10		YKL056C	452	1.40789	Mature RNA(in vivo)		YPL250C	134	1.53743	Nascent RNA(in vivo)
	YCL010C	0.16738	2.6355e-06		YKL056C	453	1.36062	Mature RNA(in vivo)		YPL250C	135	1.46366	Nascent RNA(in vivo)
	YKL176C	0.167676	3.90465e-17		YKL056C	454	1.39564	Mature RNA(in vivo)		YPL250C	136	1.46942	Nascent RNA(in vivo)
	YGL115W	0.167748	1.52429e-07		YKL056C	455	1.36202	Mature RNA(in vivo)		YPL250C	137	1.46942	Nascent RNA(in vivo)
	YIL078W	0.167787	2.21154e-15		YKL056C	456	1.35219	Mature RNA(in vivo)		YPL250C	138	1.41658	Nascent RNA(in vivo)
	YMR270C	0.167895	2.2155e-08		YKL056C	457	1.33576	Mature RNA(in vivo)		YPL250C	139	1.3554	Nascent RNA(in vivo)
	YIL115C	0.168019	4.13129e-29		YKL056C	458	1.32397	Mature RNA(in vivo)		YPL250C	140	1.39206	Nascent RNA(in vivo)
	YGL228W	0.168394	1.71953e-12		YKL056C	459	1.28531	Mature RNA(in vivo)		YPL250C	141	1.43351	Nascent RNA(in vivo)
	YLR045C	0.168551	1.92624e-18		YKL056C	460	1.29895	Mature RNA(in vivo)		YPL250C	142	1.45664	Nascent RNA(in vivo)
	YIL085C	0.168945	2.07489e-11		YKL056C	461	1.31439	Mature RNA(in vivo)		YPL250C	143	1.37378	Nascent RNA(in vivo)
	YOR217W	0.169242	4.58823e-18		YKL056C	462	1.38082	Mature RNA(in vivo)		YPL250C	144	1.38578	Nascent RNA(in vivo)
	YML104C	0.170104	2.21493e-23		YKL056C	463	1.44901	Mature RNA(in vivo)		YPL250C	145	1.38512	Nascent RNA(in vivo)
	YNL188W	0.170397	6.19018e-10		YKL056C	464	1.46936	Mature RNA(in vivo)		YPL250C	146	1.43159	Nascent RNA(in vivo)
	YPR179C	0.170837	2.38271e-14		YKL056C	465	1.48793	Mature RNA(in vivo)		YPL250C	147	1.43396	Nascent RNA(in vivo)
	YDR233C	0.171081	2.96132e-07		YKL056C	466	1.53114	Mature RNA(in vivo)		YPL250C	148	1.49642	Nascent RNA(in vivo)
	YLL011W	0.171761	3.42822e-11		YKL056C	467	1.54422	Mature RNA(in vivo)		YPL250C	149	1.54429	Nascent RNA(in vivo)
	YDL084W	0.172013	2.32547e-10		YKL056C	468	1.53612	Mature RNA(in vivo)		YPL250C	150	1.57556	Nascent RNA(in vivo)
	YDR261C	0.172201	1.05648e-12		YKL056C	469	1.55476	Mature RNA(in vivo)		YPL250C	151	1.53379	Nascent RNA(in vivo)
	YJL139C	0.17284	4.39926e-10		YKL056C	470	1.52251	Mature RNA(in vivo)		YPL250C	152	1.53955	Nascent RNA(in vivo)
	YIL048W	0.173113	1.19282e-24		YKL056C	471	1.44493	Mature RNA(in vivo)		YPL250C	153	1.60679	Nascent RNA(in vivo)
	YBR069C	0.17314	5.60785e-14		YKL056C	472	1.40436	Mature RNA(in vivo)		YPL250C	154	1.6377	Nascent RNA(in vivo)
	YEL056W	0.173288	1.4043e-09		YKL056C	473	1.39803	Mature RNA(in vivo)		YPL250C	155	1.68363	Nascent RNA(in vivo)
	YCR044C	0.173613	1.04115e-08		YKL056C	474	1.40079	Mature RNA(in vivo)		YPL250C	156	1.67787	Nascent RNA(in vivo)
	YKR089C	0.174346	4.35054e-20		YKL056C	475	1.38219	Mature RNA(in vivo)		YPL250C	157	1.7434	Nascent RNA(in vivo)
	YHR174W	0.174497	1.94239e-10		YKL056C	476	1.39892	Mature RNA(in vivo)		YPL250C	158	1.80077	Nascent RNA(in vivo)
	YJR049C	0.174545	2.33678e-12		YKL056C	477	1.41989	Mature RNA(in vivo)		YPL250C	159	1.81081	Nascent RNA(in vivo)
	YJR139C	0.17471	7.61684e-09		YKL056C	478	1.43981	Mature RNA(in vivo)		YPL250C	160	1.85225	Nascent RNA(in vivo)
	YOL098C	0.1748	8.81901e-23		YKL056C	479	1.42664	Mature RNA(in vivo)		YPL250C	161	1.7613	Nascent RNA(in vivo)
	YLR197W	0.175266	6.54602e-12		YKL056C	480	1.42181	Mature RNA(in vivo)		YPL250C	162	1.67506	Nascent RNA(in vivo)
	YPL231W	0.175664	1.77098e-40		YKL056C	481	1.38625	Mature RNA(in vivo)		YPL250C	163	1.66591	Nascent RNA(in vivo)
	YNL215W	0.176328	3.68965e-08		YKL056C	482	1.32947	Mature RNA(in vivo)		YPL250C	164	1.67043	Nascent RNA(in vivo)
	YBR031W	0.17636	4.72798e-09		YKL056C	483	1.25806	Mature RNA(in vivo)		YPL250C	165	1.65172	Nascent RNA(in vivo)
	YDR366C	0.17661	0.00039992		YKL056C	484	1.22842	Mature RNA(in vivo)		YPL250C	166	1.5952	Nascent RNA(in vivo)
	YIL112W	0.176696	3.28403e-24		YKL056C	485	1.17983	Mature RNA(in vivo)		YPL250C	167	1.61002	Nascent RNA(in vivo)
	YMR031C	0.177481	2.34108e-19		YKL056C	486	1.1123	Mature RNA(in vivo)		YPL250C	168	1.61067	Nascent RNA(in vivo)
	YDR141C	0.177837	1.76786e-37		YKL056C	487	1.04965	Mature RNA(in vivo)		YPL250C	169	1.49969	Nascent RNA(in vivo)
	YOR117W	0.178581	8.31292e-11		YKL056C	488	1.03361	Mature RNA(in vivo)		YPL250C	170	1.45837	Nascent RNA(in vivo)
	YMR120C	0.178708	3.16555e-14		YKL056C	489	0.964442	Mature RNA(in vivo)		YPL250C	171	1.48078	Nascent RNA(in vivo)
	YKL079W	0.178853	1.26581e-15		YKL056C	490	0.977404	Mature RNA(in vivo)		YPL250C	172	1.44846	Nascent RNA(in vivo)
	YGR187C	0.17887	5.70547e-10		YKL056C	491	1.01205	Mature RNA(in vivo)		YPL250C	173	1.33748	Nascent RNA(in vivo)
	YDL053C	0.178952	2.15418e-05		YKL056C	492	1.02548	Mature RNA(in vivo)		YPL250C	174	1.33748	Nascent RNA(in vivo)
	YPR176C	0.179385	1.6451e-08		YKL056C	493	1.04501	Mature RNA(in vivo)		YPL250C	175	1.35273	Nascent RNA(in vivo)
	YOR189W	0.179555	0.00073917		YKL056C	494	0.975841	Mature RNA(in vivo)		YPL250C	176	1.32182	Nascent RNA(in vivo)
	YDL065C	0.179962	6.2281e-09		YKL056C	495	1	Mature RNA(in vivo)		YPL250C	177	1.2872	Nascent RNA(in vivo)
	YGR101W	0.180482	4.58518e-09		YKL056C	496	1	Mature RNA(in vivo)		YPL250C	178	1.2872	Nascent RNA(in vivo)
	YOR132W	0.180684	1.3015e-13		YKL056C	497	1	Mature RNA(in vivo)		YPL250C	179	1.30372	Nascent RNA(in vivo)
	YML106W	0.180909	2.05355e-06		YKL056C	498	1	Mature RNA(in vivo)		YPL250C	180	1.25651	Nascent RNA(in vivo)
	YDR221W	0.180937	5.68458e-17		YKL056C	499	1	Mature RNA(in vivo)		YPL250C	181	1.2737	Nascent RNA(in vivo)
	YPR097W	0.181133	3.69801e-25		YKL056C	500	1	Mature RNA(in vivo)		YPL250C	182	1.31744	Nascent RNA(in vivo)
	YHL031C	0.181423	2.24449e-06		YKL056C	501	1	Mature RNA(in vivo)		YPL250C	183	1.3074	Nascent RNA(in vivo)
	YDR003W	0.181539	4.36887e-06		YKL056C	502	1	Mature RNA(in vivo)		YPL250C	184	1.25003	Nascent RNA(in vivo)
	YKR095W	0.181577	6.53128e-43		YKL056C	503	1	Mature RNA(in vivo)		YPL250C	185	1.25003	Nascent RNA(in vivo)
	YLR019W	0.18219	2.30745e-10		YKL056C	504	1	Mature RNA(in vivo)		YPL250C	186	1.25003	Nascent RNA(in vivo)
	YNL125C	0.182205	1.51583e-16		YKL056C	1	0.609871	Nascent RNA(in vivo)		YPL250C	187	1.29595	Nascent RNA(in vivo)
	YDR365C	0.183041	1.13194e-15		YKL056C	2	0.58098	Nascent RNA(in vivo)		YPL250C	188	1.27659	Nascent RNA(in vivo)
	YMR309C	0.183585	6.37203e-20		YKL056C	3	0.574698	Nascent RNA(in vivo)		YPL250C	189	1.30382	Nascent RNA(in vivo)
	YKR066C	0.183818	1.0612e-09		YKL056C	4	0.560287	Nascent RNA(in vivo)		YPL250C	190	1.33037	Nascent RNA(in vivo)
	YOR259C	0.18384	1.91396e-11		YKL056C	5	0.553872	Nascent RNA(in vivo)		YPL250C	191	1.33037	Nascent RNA(in vivo)
	YGR262C	0.183986	2.09119e-07		YKL056C	6	0.523018	Nascent RNA(in vivo)		YPL250C	192	1.33037	Nascent RNA(in vivo)
	YFL036W	0.184245	2.7207e-32		YKL056C	7	0.589382	Nascent RNA(in vivo)		YPL250C	193	1.34756	Nascent RNA(in vivo)
	YBR253W	0.184358	0.000399427		YKL056C	8	0.584091	Nascent RNA(in vivo)		YPL250C	194	1.321	Nascent RNA(in vivo)
	YML048W	0.184481	9.87875e-11		YKL056C	9	0.583656	Nascent RNA(in vivo)		YPL250C	195	1.24264	Nascent RNA(in vivo)
	YLR357W	0.184504	7.25174e-22		YKL056C	10	0.563205	Nascent RNA(in vivo)		YPL250C	196	1.24699	Nascent RNA(in vivo)
	YNL091W	0.184813	5.94193e-30		YKL056C	11	0.552417	Nascent RNA(in vivo)		YPL250C	197	1.18962	Nascent RNA(in vivo)
	YOR196C	0.184865	5.01773e-11		YKL056C	12	0.552971	Nascent RNA(in vivo)		YPL250C	198	1.1731	Nascent RNA(in vivo)
	YGR094W	0.185012	6.64375e-27		YKL056C	13	0.567672	Nascent RNA(in vivo)		YPL250C	199	1.11573	Nascent RNA(in vivo)
	YOL068C	0.185236	3.94716e-13		YKL056C	14	0.580982	Nascent RNA(in vivo)		YPL250C	200	1.11573	Nascent RNA(in vivo)
	YOR229W	0.18527	2.67099e-12		YKL056C	15	0.563475	Nascent RNA(in vivo)		YPL250C	201	1.11138	Nascent RNA(in vivo)
	YOR165W	0.185446	1.79604e-19		YKL056C	16	0.598438	Nascent RNA(in vivo)		YPL250C	202	1.04675	Nascent RNA(in vivo)
	YHR024C	0.185539	1.11093e-12		YKL056C	17	0.595229	Nascent RNA(in vivo)		YPL250C	203	1.0424	Nascent RNA(in vivo)
	YBR218C	0.185578	8.23141e-29		YKL056C	18	0.594509	Nascent RNA(in vivo)		YPL250C	204	1.06886	Nascent RNA(in vivo)
	YKR003W	0.185673	6.62992e-12		YKL056C	19	0.533235	Nascent RNA(in vivo)		YPL250C	205	1.0423	Nascent RNA(in vivo)
	YDR518W	0.185717	1.61753e-13		YKL056C	20	0.524463	Nascent RNA(in vivo)		YPL250C	206	1.01995	Nascent RNA(in vivo)
	YNR047W	0.18608	2.59247e-22		YKL056C	21	0.513142	Nascent RNA(in vivo)		YPL250C	207	0.951677	Nascent RNA(in vivo)
	YDL055C	0.186418	6.10409e-10		YKL056C	22	0.514123	Nascent RNA(in vivo)		YPL250C	208	0.925119	Nascent RNA(in vivo)
	YMR178W	0.186605	6.81799e-08		YKL056C	23	0.500053	Nascent RNA(in vivo)		YPL250C	209	0.941634	Nascent RNA(in vivo)
	YDR071C	0.187341	6.10831e-06		YKL056C	24	0.503975	Nascent RNA(in vivo)		YPL250C	210	0.915076	Nascent RNA(in vivo)
	YHR084W	0.187367	8.89162e-18		YKL056C	25	0.503411	Nascent RNA(in vivo)		YPL250C	211	0.888519	Nascent RNA(in vivo)
	YPL105C	0.187411	1.40137e-21		YKL056C	26	0.520276	Nascent RNA(in vivo)		YPL250C	212	0.888519	Nascent RNA(in vivo)
	YNL206C	0.188064	2.39044e-12		YKL056C	27	0.461677	Nascent RNA(in vivo)		YPL250C	213	0.888519	Nascent RNA(in vivo)
	YMR028W	0.18843	2.99704e-10		YKL056C	28	0.458229	Nascent RNA(in vivo)		YPL250C	214	0.888519	Nascent RNA(in vivo)
	YGL048C	0.189939	2.3859e-11		YKL056C	29	0.445892	Nascent RNA(in vivo)		YPL250C	215	0.883355	Nascent RNA(in vivo)
	YDL213C	0.190009	6.35185e-07		YKL056C	30	0.451701	Nascent RNA(in vivo)		YPL250C	216	0.883355	Nascent RNA(in vivo)
	YDL134C	0.190082	1.7575e-10		YKL056C	31	0.451701	Nascent RNA(in vivo)		YPL250C	217	0.891817	Nascent RNA(in vivo)
	YHR033W	0.190199	8.10685e-12		YKL056C	32	0.436905	Nascent RNA(in vivo)		YPL250C	218	0.881774	Nascent RNA(in vivo)
	YGR253C	0.190408	8.08283e-08		YKL056C	33	0.415286	Nascent RNA(in vivo)		YPL250C	219	0.912586	Nascent RNA(in vivo)
	YKR100C	0.191301	2.98031e-10		YKL056C	34	0.409874	Nascent RNA(in vivo)		YPL250C	220	0.855216	Nascent RNA(in vivo)
	YHR037W	0.191491	1.00315e-15		YKL056C	35	0.419709	Nascent RNA(in vivo)		YPL250C	221	0.859567	Nascent RNA(in vivo)
	YJR121W	0.191604	3.70331e-14		YKL056C	36	0.384908	Nascent RNA(in vivo)		YPL250C	222	0.897642	Nascent RNA(in vivo)
	YOR163W	0.191711	4.35788e-06		YKL056C	37	0.382803	Nascent RNA(in vivo)		YPL250C	223	0.928551	Nascent RNA(in vivo)
	YEL009C	0.1922	1.78804e-08		YKL056C	38	0.38846	Nascent RNA(in vivo)		YPL250C	224	0.959459	Nascent RNA(in vivo)
	YOL113W	0.192228	7.94525e-18		YKL056C	39	0.372286	Nascent RNA(in vivo)		YPL250C	225	0.953051	Nascent RNA(in vivo)
	YKL088W	0.192321	9.44871e-16		YKL056C	40	0.36108	Nascent RNA(in vivo)		YPL250C	226	0.975401	Nascent RNA(in vivo)
	YFL016C	0.192548	2.76158e-14		YKL056C	41	0.354437	Nascent RNA(in vivo)		YPL250C	227	0.96694	Nascent RNA(in vivo)
	YCR003W	0.192898	5.10094e-06		YKL056C	42	0.352381	Nascent RNA(in vivo)		YPL250C	228	1.02812	Nascent RNA(in vivo)
	YGL108C	0.193487	6.31245e-05		YKL056C	43	0.362414	Nascent RNA(in vivo)		YPL250C	229	0.97266	Nascent RNA(in vivo)
	YFR003C	0.193907	2.4511e-05		YKL056C	44	0.357346	Nascent RNA(in vivo)		YPL250C	230	0.947687	Nascent RNA(in vivo)
	YGR167W	0.193949	2.27773e-07		YKL056C	45	0.348831	Nascent RNA(in vivo)		YPL250C	231	1.00887	Nascent RNA(in vivo)
	YLL039C	0.194224	3.3987e-11		YKL056C	46	0.386205	Nascent RNA(in vivo)		YPL250C	232	0.986515	Nascent RNA(in vivo)
	YBR077C	0.194916	1.44805e-05		YKL056C	47	0.39732	Nascent RNA(in vivo)		YPL250C	233	0.964165	Nascent RNA(in vivo)
	YIL121W	0.195112	1.97529e-15		YKL056C	48	0.38645	Nascent RNA(in vivo)		YPL250C	234	0.990722	Nascent RNA(in vivo)
	YDR158W	0.195179	7.03218e-11		YKL056C	49	0.394387	Nascent RNA(in vivo)		YPL250C	235	0.990722	Nascent RNA(in vivo)
	YBR279W	0.195462	5.59326e-13		YKL056C	50	0.395418	Nascent RNA(in vivo)		YPL250C	236	0.986372	Nascent RNA(in vivo)
	YDR026C	0.19552	3.27085e-16		YKL056C	51	0.388118	Nascent RNA(in vivo)		YPL250C	237	1.00872	Nascent RNA(in vivo)
	YPL254W	0.196207	3.46016e-14		YKL056C	52	0.382972	Nascent RNA(in vivo)		YPL250C	238	1.00872	Nascent RNA(in vivo)
	YCL059C	0.196752	9.58264e-10		YKL056C	53	0.401621	Nascent RNA(in vivo)		YPL250C	239	0.986372	Nascent RNA(in vivo)
	YDR033W	0.197093	7.01814e-10		YKL056C	54	0.39287	Nascent RNA(in vivo)		YPL250C	240	1.02723	Nascent RNA(in vivo)
	YLR257W	0.197913	5.59142e-10		YKL056C	55	0.405458	Nascent RNA(in vivo)		YPL250C	241	1.02723	Nascent RNA(in vivo)
	YOR260W	0.198147	7.90295e-17		YKL056C	56	0.425391	Nascent RNA(in vivo)		YPL250C	242	1.02288	Nascent RNA(in vivo)
	YOR158W	0.198233	6.30308e-10		YKL056C	57	0.431527	Nascent RNA(in vivo)		YPL250C	243	0.996318	Nascent RNA(in vivo)
	YGR099W	0.198681	7.77608e-20		YKL056C	58	0.432165	Nascent RNA(in vivo)		YPL250C	244	0.96403	Nascent RNA(in vivo)
	YGL025C	0.198809	4.2413e-12		YKL056C	59	0.464122	Nascent RNA(in vivo)		YPL250C	245	0.970438	Nascent RNA(in vivo)
	YGL161C	0.199467	8.09177e-10		YKL056C	60	0.481318	Nascent RNA(in vivo)		YPL250C	246	0.970438	Nascent RNA(in vivo)
	YDR304C	0.199505	1.6581e-07		YKL056C	61	0.488881	Nascent RNA(in vivo)		YPL250C	247	1.02781	Nascent RNA(in vivo)
	YMR061W	0.199614	1.02339e-19		YKL056C	62	0.483591	Nascent RNA(in vivo)		YPL250C	248	0.944279	Nascent RNA(in vivo)
	YKL110C	0.200428	5.5349e-10		YKL056C	63	0.485242	Nascent RNA(in vivo)		YPL250C	249	0.973179	Nascent RNA(in vivo)
	YGL164C	0.201223	1.52357e-13		YKL056C	64	0.512011	Nascent RNA(in vivo)		YPL250C	250	0.967341	Nascent RNA(in vivo)
	YOR271C	0.20165	1.77193e-10		YKL056C	65	0.52349	Nascent RNA(in vivo)		YPL250C	251	0.906162	Nascent RNA(in vivo)
	YEL061C	0.201715	6.22907e-29		YKL056C	66	0.488822	Nascent RNA(in vivo)		YPL250C	252	0.928512	Nascent RNA(in vivo)
	YJR133W	0.202015	3.23519e-07		YKL056C	67	0.463776	Nascent RNA(in vivo)		YPL250C	253	0.950863	Nascent RNA(in vivo)
	YOL016C	0.202227	7.34637e-14		YKL056C	68	0.469295	Nascent RNA(in vivo)		YPL250C	254	0.901955	Nascent RNA(in vivo)
	YOR127W	0.202281	2.79249e-29		YKL056C	69	0.474333	Nascent RNA(in vivo)		YPL250C	255	0.893493	Nascent RNA(in vivo)
	YDL164C	0.203693	1.17175e-22		YKL056C	70	0.491575	Nascent RNA(in vivo)		YPL250C	256	0.867032	Nascent RNA(in vivo)
	YFL033C	0.2037	7.29705e-51		YKL056C	71	0.489932	Nascent RNA(in vivo)		YPL250C	257	0.862681	Nascent RNA(in vivo)
	YDL225W	0.203999	5.24701e-17		YKL056C	72	0.504504	Nascent RNA(in vivo)		YPL250C	258	0.889239	Nascent RNA(in vivo)
	YKL122C	0.205756	3.27109e-06		YKL056C	73	0.521158	Nascent RNA(in vivo)		YPL250C	259	0.911589	Nascent RNA(in vivo)
	YDL122W	0.205781	1.22679e-24		YKL056C	74	0.533241	Nascent RNA(in vivo)		YPL250C	260	0.857138	Nascent RNA(in vivo)
	YJR002W	0.206311	1.42548e-18		YKL056C	75	0.528993	Nascent RNA(in vivo)		YPL250C	261	0.817167	Nascent RNA(in vivo)
	YLR449W	0.206366	8.52206e-13		YKL056C	76	0.542962	Nascent RNA(in vivo)		YPL250C	262	0.848076	Nascent RNA(in vivo)
	YPR119W	0.206636	1.0928e-15		YKL056C	77	0.536818	Nascent RNA(in vivo)		YPL250C	263	0.848076	Nascent RNA(in vivo)
	YKR042W	0.207009	4.40148e-12		YKL056C	78	0.523719	Nascent RNA(in vivo)		YPL250C	264	0.822994	Nascent RNA(in vivo)
	YGL190C	0.207655	7.51366e-17		YKL056C	79	0.50268	Nascent RNA(in vivo)		YPL250C	265	0.833037	Nascent RNA(in vivo)
	YCL031C	0.207737	3.6662e-10		YKL056C	80	0.496728	Nascent RNA(in vivo)		YPL250C	266	0.810686	Nascent RNA(in vivo)
	YGL186C	0.208032	1.86692e-18		YKL056C	81	0.497352	Nascent RNA(in vivo)		YPL250C	267	0.784129	Nascent RNA(in vivo)
	YPL131W	0.208052	3.44381e-10		YKL056C	82	0.505144	Nascent RNA(in vivo)		YPL250C	268	0.775667	Nascent RNA(in vivo)
	YCL063W	0.208419	6.11332e-14		YKL056C	83	0.490175	Nascent RNA(in vivo)		YPL250C	269	0.744855	Nascent RNA(in vivo)
	YPL106C	0.208564	6.94613e-22		YKL056C	84	0.491555	Nascent RNA(in vivo)		YPL250C	270	0.775667	Nascent RNA(in vivo)
	YML112W	0.208855	3.1442e-10		YKL056C	85	0.550729	Nascent RNA(in vivo)		YPL250C	271	0.775667	Nascent RNA(in vivo)
	YGL141W	0.209093	2.28397e-28		YKL056C	86	0.54448	Nascent RNA(in vivo)		YPL250C	272	0.775667	Nascent RNA(in vivo)
	YHR090C	0.209377	7.43585e-10		YKL056C	87	0.554604	Nascent RNA(in vivo)		YPL250C	273	0.753317	Nascent RNA(in vivo)
	YNL035C	0.210488	3.57787e-13		YKL056C	88	0.55397	Nascent RNA(in vivo)		YPL250C	274	0.802224	Nascent RNA(in vivo)
	YLR137W	0.210598	1.598e-12		YKL056C	89	0.546433	Nascent RNA(in vivo)		YPL250C	275	0.833037	Nascent RNA(in vivo)
	YBR146W	0.210862	7.41279e-10		YKL056C	90	0.542933	Nascent RNA(in vivo)		YPL250C	276	0.863849	Nascent RNA(in vivo)
	YDR162C	0.211229	1.32594e-08		YKL056C	91	0.533981	Nascent RNA(in vivo)		YPL250C	277	0.868199	Nascent RNA(in vivo)
	YJR016C	0.2115	3.2297e-19		YKL056C	92	0.542615	Nascent RNA(in vivo)		YPL250C	278	0.819291	Nascent RNA(in vivo)
	YKL154W	0.212012	6.62355e-09		YKL056C	93	0.505762	Nascent RNA(in vivo)		YPL250C	279	0.788479	Nascent RNA(in vivo)
	YHR189W	0.212461	2.91456e-07		YKL056C	94	0.506031	Nascent RNA(in vivo)		YPL250C	280	0.802076	Nascent RNA(in vivo)
	YGR046W	0.212483	2.80843e-13		YKL056C	95	0.503977	Nascent RNA(in vivo)		YPL250C	281	0.811234	Nascent RNA(in vivo)
	YML027W	0.212597	2.72597e-13		YKL056C	96	0.468657	Nascent RNA(in vivo)		YPL250C	282	0.811234	Nascent RNA(in vivo)
	YNL295W	0.212631	1.50421e-17		YKL056C	97	0.458074	Nascent RNA(in vivo)		YPL250C	283	0.788884	Nascent RNA(in vivo)
	YOL086C	0.213337	3.12683e-12		YKL056C	98	0.463357	Nascent RNA(in vivo)		YPL250C	284	0.819696	Nascent RNA(in vivo)
	YDL086W	0.213604	6.30648e-10		YKL056C	99	0.463357	Nascent RNA(in vivo)		YPL250C	285	0.809653	Nascent RNA(in vivo)
	YBR010W	0.213773	1.26587e-05		YKL056C	100	0.462544	Nascent RNA(in vivo)		YPL250C	286	0.832004	Nascent RNA(in vivo)
	YEL027W	0.213888	2.15239e-06		YKL056C	101	0.456551	Nascent RNA(in vivo)		YPL250C	287	0.877929	Nascent RNA(in vivo)
	YJR080C	0.214122	9.58235e-14		YKL056C	102	0.464278	Nascent RNA(in vivo)		YPL250C	288	0.908741	Nascent RNA(in vivo)
	YOR159C	0.214408	0.000272906		YKL056C	103	0.481374	Nascent RNA(in vivo)		YPL250C	289	0.939553	Nascent RNA(in vivo)
	YBL060W	0.214885	5.63256e-23		YKL056C	104	0.495767	Nascent RNA(in vivo)		YPL250C	290	0.939553	Nascent RNA(in vivo)
	YNL173C	0.215649	4.85292e-13		YKL056C	105	0.436016	Nascent RNA(in vivo)		YPL250C	291	0.939553	Nascent RNA(in vivo)
	YJR104C	0.215802	2.71387e-06		YKL056C	106	0.502001	Nascent RNA(in vivo)		YPL250C	292	0.939553	Nascent RNA(in vivo)
	YDL081C	0.216581	9.39876e-05		YKL056C	107	0.494193	Nascent RNA(in vivo)		YPL250C	293	0.961904	Nascent RNA(in vivo)
	YDR405W	0.216859	7.14078e-10		YKL056C	108	0.490842	Nascent RNA(in vivo)		YPL250C	294	0.930995	Nascent RNA(in vivo)
	YFL038C	0.217608	4.42012e-08		YKL056C	109	0.545507	Nascent RNA(in vivo)		YPL250C	295	0.953032	Nascent RNA(in vivo)
	YPL239W	0.217667	6.87848e-08		YKL056C	110	0.534111	Nascent RNA(in vivo)		YPL250C	296	0.953032	Nascent RNA(in vivo)
	YGL008C	0.217812	5.94626e-31		YKL056C	111	0.525661	Nascent RNA(in vivo)		YPL250C	297	0.998957	Nascent RNA(in vivo)
	YDL070W	0.218096	4.60141e-22		YKL056C	112	0.508528	Nascent RNA(in vivo)		YPL250C	298	1.02131	Nascent RNA(in vivo)
	YGL203C	0.218129	5.47289e-25		YKL056C	113	0.511113	Nascent RNA(in vivo)		YPL250C	299	1.05212	Nascent RNA(in vivo)
	YKL218C	0.218276	4.92008e-12		YKL056C	114	0.498562	Nascent RNA(in vivo)		YPL250C	300	1.08293	Nascent RNA(in vivo)
	YLR138W	0.218541	2.64284e-33		YKL056C	115	0.476159	Nascent RNA(in vivo)		YPL250C	301	1.11374	Nascent RNA(in vivo)
	YIL075C	0.218607	4.86849e-32		YKL056C	116	0.479895	Nascent RNA(in vivo)		YPL250C	302	1.08719	Nascent RNA(in vivo)
	YMR108W	0.218927	8.30191e-24		YKL056C	117	0.470158	Nascent RNA(in vivo)		YPL250C	303	1.10954	Nascent RNA(in vivo)
	YLR109W	0.219036	3.53107e-07		YKL056C	118	0.498965	Nascent RNA(in vivo)		YPL250C	304	1.10954	Nascent RNA(in vivo)
	YLL006W	0.219114	2.2248e-15		YKL056C	119	0.501261	Nascent RNA(in vivo)		YPL250C	305	1.08719	Nascent RNA(in vivo)
	YAL038W	0.219537	7.53778e-18		YKL056C	120	0.507457	Nascent RNA(in vivo)		YPL250C	306	1.11374	Nascent RNA(in vivo)
	YNL076W	0.21989	1.19854e-20		YKL056C	121	0.526599	Nascent RNA(in vivo)		YPL250C	307	1.06782	Nascent RNA(in vivo)
	YKR020W	0.221083	6.94444e-07		YKL056C	122	0.51797	Nascent RNA(in vivo)		YPL250C	308	1.04547	Nascent RNA(in vivo)
	YJL093C	0.221445	1.82151e-24		YKL056C	123	0.516028	Nascent RNA(in vivo)		YPL250C	309	1.02312	Nascent RNA(in vivo)
	YGR255C	0.221665	1.77847e-17		YKL056C	124	0.498718	Nascent RNA(in vivo)		YPL250C	310	1.00077	Nascent RNA(in vivo)
	YOR086C	0.222344	4.02894e-41		YKL056C	125	0.524811	Nascent RNA(in vivo)		YPL250C	311	1.04669	Nascent RNA(in vivo)
	YIL062C	0.22242	1.30562e-06		YKL056C	126	0.454112	Nascent RNA(in vivo)		YPL250C	312	1.02434	Nascent RNA(in vivo)
	YJL020C	0.223847	1.08015e-40		YKL056C	127	0.443665	Nascent RNA(in vivo)		YPL250C	313	1.02434	Nascent RNA(in vivo)
	YDR428C	0.223875	2.25074e-10		YKL056C	128	0.463238	Nascent RNA(in vivo)		YPL250C	314	1.02869	Nascent RNA(in vivo)
	YIL051C	0.224072	2.23417e-06		YKL056C	129	0.397504	Nascent RNA(in vivo)		YPL250C	315	1.00666	Nascent RNA(in vivo)
	YPR110C	0.224136	6.22427e-13		YKL056C	130	0.409198	Nascent RNA(in vivo)		YPL250C	316	1.00666	Nascent RNA(in vivo)
	YIL064W	0.224391	2.80399e-10		YKL056C	131	0.417278	Nascent RNA(in vivo)		YPL250C	317	0.93838	Nascent RNA(in vivo)
	YKL023W	0.224682	5.41677e-11		YKL056C	132	0.412795	Nascent RNA(in vivo)		YPL250C	318	0.91603	Nascent RNA(in vivo)
	YHR117W	0.224691	2.18706e-23		YKL056C	133	0.416065	Nascent RNA(in vivo)		YPL250C	319	0.880735	Nascent RNA(in vivo)
	YLL009C	0.22612	0.00099435		YKL056C	134	0.417223	Nascent RNA(in vivo)		YPL250C	320	0.880735	Nascent RNA(in vivo)
	YBL001C	0.227349	4.78396e-05		YKL056C	135	0.420416	Nascent RNA(in vivo)		YPL250C	321	0.876385	Nascent RNA(in vivo)
	YGL153W	0.227351	1.75071e-13		YKL056C	136	0.412495	Nascent RNA(in vivo)		YPL250C	322	0.876385	Nascent RNA(in vivo)
	YFR006W	0.227452	2.65351e-20		YKL056C	137	0.416764	Nascent RNA(in vivo)		YPL250C	323	0.876385	Nascent RNA(in vivo)
	YGR009C	0.227742	2.03336e-24		YKL056C	138	0.388787	Nascent RNA(in vivo)		YPL250C	324	0.876385	Nascent RNA(in vivo)
	YDR334W	0.227922	1.25691e-54		YKL056C	139	0.376201	Nascent RNA(in vivo)		YPL250C	325	0.898735	Nascent RNA(in vivo)
	YML032C	0.228572	3.14801e-18		YKL056C	140	0.39192	Nascent RNA(in vivo)		YPL250C	326	0.872178	Nascent RNA(in vivo)
	YKL120W	0.228575	5.18975e-13		YKL056C	141	0.379401	Nascent RNA(in vivo)		YPL250C	327	0.872178	Nascent RNA(in vivo)
	YLR021W	0.228589	8.05445e-08		YKL056C	142	0.378739	Nascent RNA(in vivo)		YPL250C	328	0.894528	Nascent RNA(in vivo)
	YER138W-A	0.228993	0.0193763		YKL056C	143	0.363768	Nascent RNA(in vivo)		YPL250C	329	0.916879	Nascent RNA(in vivo)
	YGL142C	0.229337	1.67026e-23		YKL056C	144	0.336078	Nascent RNA(in vivo)		YPL250C	330	0.939229	Nascent RNA(in vivo)
	YOR187W	0.230164	3.02057e-17		YKL056C	145	0.290549	Nascent RNA(in vivo)		YPL250C	331	0.893303	Nascent RNA(in vivo)
	YGR005C	0.230509	5.83923e-16		YKL056C	146	0.28444	Nascent RNA(in vivo)		YPL250C	332	0.915654	Nascent RNA(in vivo)
	YJR118C	0.231652	6.9e-09		YKL056C	147	0.290996	Nascent RNA(in vivo)		YPL250C	333	0.893303	Nascent RNA(in vivo)
	YNR039C	0.231845	1.34164e-23		YKL056C	148	0.278192	Nascent RNA(in vivo)		YPL250C	334	0.893303	Nascent RNA(in vivo)
	YGR178C	0.232265	6.0415e-28		YKL056C	149	0.347519	Nascent RNA(in vivo)		YPL250C	335	0.893303	Nascent RNA(in vivo)
	YOR362C	0.232332	4.44976e-12		YKL056C	150	0.369169	Nascent RNA(in vivo)		YPL250C	336	0.893303	Nascent RNA(in vivo)
	YHR081W	0.232544	3.0744e-08		YKL056C	151	0.371198	Nascent RNA(in vivo)		YPL250C	337	0.915654	Nascent RNA(in vivo)
	YBL098W	0.232692	1.89955e-18		YKL056C	152	0.375472	Nascent RNA(in vivo)		YPL250C	338	0.915654	Nascent RNA(in vivo)
	YNL136W	0.232779	3.56954e-17		YKL056C	153	0.37912	Nascent RNA(in vivo)		YPL250C	339	0.920136	Nascent RNA(in vivo)
	YML053C	0.232804	2.6694e-09		YKL056C	154	0.387437	Nascent RNA(in vivo)		YPL250C	340	0.920136	Nascent RNA(in vivo)
	YAR002C-A	0.233626	1.27741e-09		YKL056C	155	0.406647	Nascent RNA(in vivo)		YPL250C	341	0.924487	Nascent RNA(in vivo)
	YPR173C	0.234063	8.47844e-18		YKL056C	156	0.404164	Nascent RNA(in vivo)		YPL250C	342	0.924487	Nascent RNA(in vivo)
	YER048C	0.23541	2.9336e-16		YKL056C	157	0.427008	Nascent RNA(in vivo)		YPL250C	343	0.924487	Nascent RNA(in vivo)
	YGL201C	0.23592	6.9848e-40		YKL056C	158	0.443576	Nascent RNA(in vivo)		YPL250C	344	0.924487	Nascent RNA(in vivo)
	YML097C	0.236367	1.16563e-18		YKL056C	159	0.451169	Nascent RNA(in vivo)		YPL250C	345	0.920136	Nascent RNA(in vivo)
	YPR139C	0.237534	4.91077e-13		YKL056C	160	0.421617	Nascent RNA(in vivo)		YPL250C	346	0.920136	Nascent RNA(in vivo)
	YPL265W	0.237949	6.38776e-25		YKL056C	161	0.438255	Nascent RNA(in vivo)		YPL250C	347	0.920136	Nascent RNA(in vivo)
	YDL076C	0.238663	6.47564e-13		YKL056C	162	0.436422	Nascent RNA(in vivo)		YPL250C	348	0.920136	Nascent RNA(in vivo)
	YLR399C	0.239183	3.44151e-28		YKL056C	163	0.456322	Nascent RNA(in vivo)		YPL250C	349	0.920136	Nascent RNA(in vivo)
	YBR083W	0.239515	1.70404e-20		YKL056C	164	0.461246	Nascent RNA(in vivo)		YPL250C	350	0.920136	Nascent RNA(in vivo)
	YOL096C	0.240041	9.25748e-14		YKL056C	165	0.479956	Nascent RNA(in vivo)		YPL250C	351	0.920136	Nascent RNA(in vivo)
	YPR188C	0.240149	7.17169e-08		YKL056C	166	0.492801	Nascent RNA(in vivo)		YPL250C	352	0.920136	Nascent RNA(in vivo)
	YBL045C	0.241015	1.34972e-19		YKL056C	167	0.50735	Nascent RNA(in vivo)		YPL250C	353	0.942487	Nascent RNA(in vivo)
	YOR110W	0.241055	9.83145e-19		YKL056C	168	0.504074	Nascent RNA(in vivo)		YPL250C	354	0.942487	Nascent RNA(in vivo)
	YIL035C	0.241227	2.88985e-16		YKL056C	169	0.451612	Nascent RNA(in vivo)		YPL250C	355	0.942487	Nascent RNA(in vivo)
	YOL057W	0.241471	1.0592e-29		YKL056C	170	0.42662	Nascent RNA(in vivo)		YPL250C	356	0.942487	Nascent RNA(in vivo)
	YDR116C	0.241526	7.68751e-13		YKL056C	171	0.427181	Nascent RNA(in vivo)		YPL250C	357	0.920136	Nascent RNA(in vivo)
	YDR490C	0.241723	6.18745e-32		YKL056C	172	0.432919	Nascent RNA(in vivo)		YPL250C	358	0.942487	Nascent RNA(in vivo)
	YPL112C	0.242489	2.63621e-17		YKL056C	173	0.442565	Nascent RNA(in vivo)		YPL250C	359	0.999856	Nascent RNA(in vivo)
	YDR374W-A	0.243151	5.57642e-05		YKL056C	174	0.439583	Nascent RNA(in vivo)		YPL250C	360	0.999856	Nascent RNA(in vivo)
	YGL106W	0.243592	1.73075e-07		YKL056C	175	0.432118	Nascent RNA(in vivo)		YPL250C	361	0.999856	Nascent RNA(in vivo)
	YNL300W	0.243746	1.5201e-05		YKL056C	176	0.444912	Nascent RNA(in vivo)		YPL250C	362	0.999856	Nascent RNA(in vivo)
	YOL040C	0.243797	3.28676e-07		YKL056C	177	0.419491	Nascent RNA(in vivo)		YPL250C	363	0.999856	Nascent RNA(in vivo)
	YGL021W	0.243999	2.77241e-32		YKL056C	178	0.387625	Nascent RNA(in vivo)		YPL250C	364	0.999856	Nascent RNA(in vivo)
	YER161C	0.244314	4.53539e-15		YKL056C	179	0.389603	Nascent RNA(in vivo)		YPL250C	365	1.00421	Nascent RNA(in vivo)
	YDR155C	0.24439	4.55046e-08		YKL056C	180	0.39541	Nascent RNA(in vivo)		YPL250C	366	1.00421	Nascent RNA(in vivo)
	YPL128C	0.244627	2.01441e-24		YKL056C	181	0.367835	Nascent RNA(in vivo)		YPL250C	367	1.00421	Nascent RNA(in vivo)
	YMR183C	0.244751	1.44915e-13		YKL056C	182	0.373942	Nascent RNA(in vivo)		YPL250C	368	1.00421	Nascent RNA(in vivo)
	YPL123C	0.248718	7.76292e-20		YKL056C	183	0.366865	Nascent RNA(in vivo)		YPL250C	369	1.03076	Nascent RNA(in vivo)
	YOR369C	0.24905	1.62195e-07		YKL056C	184	0.379711	Nascent RNA(in vivo)		YPL250C	370	1.03076	Nascent RNA(in vivo)
	YML069W	0.249148	7.03468e-25		YKL056C	185	0.37132	Nascent RNA(in vivo)		YPL250C	371	1.03076	Nascent RNA(in vivo)
	YDR510W	0.25074	9.33565e-06		YKL056C	186	0.377356	Nascent RNA(in vivo)		YPL250C	372	1.03076	Nascent RNA(in vivo)
	YLR288C	0.252779	3.38355e-22		YKL056C	187	0.385077	Nascent RNA(in vivo)		YPL250C	373	1.03076	Nascent RNA(in vivo)
	YOR216C	0.254199	7.07504e-23		YKL056C	188	0.432077	Nascent RNA(in vivo)		YPL250C	374	1.03076	Nascent RNA(in vivo)
	YGR261C	0.25424	3.8507e-37		YKL056C	189	0.435456	Nascent RNA(in vivo)		YPL250C	375	1.03076	Nascent RNA(in vivo)
	YLR455W	0.254392	5.75495e-15		YKL056C	190	0.431071	Nascent RNA(in vivo)		YPL250C	376	1.03076	Nascent RNA(in vivo)
	YPR057W	0.255164	1.0679e-16		YKL056C	191	0.443793	Nascent RNA(in vivo)		YPL250C	377	1.05312	Nascent RNA(in vivo)
	YLR075W	0.255224	2.3866e-11		YKL056C	192	0.451889	Nascent RNA(in vivo)		YPL250C	378	1.05312	Nascent RNA(in vivo)
	YMR235C	0.255678	1.04986e-19		YKL056C	193	0.454322	Nascent RNA(in vivo)		YPL250C	379	1.02656	Nascent RNA(in vivo)
	YOL093W	0.2562	1.13724e-14		YKL056C	194	0.465448	Nascent RNA(in vivo)		YPL250C	380	1.02656	Nascent RNA(in vivo)
	YCR079W	0.256212	2.38233e-21		YKL056C	195	0.465279	Nascent RNA(in vivo)		YPL250C	381	1.02656	Nascent RNA(in vivo)
	YNL039W	0.257272	2.30881e-28		YKL056C	196	0.491617	Nascent RNA(in vivo)		YPL250C	382	1.02656	Nascent RNA(in vivo)
	YPR062W	0.257975	1.12647e-08		YKL056C	197	0.50664	Nascent RNA(in vivo)		YPL250C	383	1.02656	Nascent RNA(in vivo)
	YDR460W	0.258739	3.17098e-16		YKL056C	198	0.534818	Nascent RNA(in vivo)		YPL250C	384	1.02656	Nascent RNA(in vivo)
	YDR322C-A	0.259691	7.4511e-06		YKL056C	199	0.530821	Nascent RNA(in vivo)		YPL250C	385	1.02656	Nascent RNA(in vivo)
	YAL042W	0.260608	8.30406e-21		YKL056C	200	0.52891	Nascent RNA(in vivo)		YPL250C	386	1.02656	Nascent RNA(in vivo)
	YDL133C-A	0.261844	0.0214264		YKL056C	201	0.566947	Nascent RNA(in vivo)		YPL250C	387	1.02656	Nascent RNA(in vivo)
	YBR256C	0.261994	1.05584e-12		YKL056C	202	0.593246	Nascent RNA(in vivo)		YPL250C	388	1.02656	Nascent RNA(in vivo)
	YLR325C	0.262206	4.53693e-05		YKL056C	203	0.632671	Nascent RNA(in vivo)		YPL250C	389	1	Nascent RNA(in vivo)
	YOL013W-A	0.262344	0.000246097		YKL056C	204	0.637294	Nascent RNA(in vivo)		YPL250C	390	1	Nascent RNA(in vivo)
	YHR191C	0.264545	7.57053e-08		YKL056C	205	0.654198	Nascent RNA(in vivo)		YPL250C	391	1	Nascent RNA(in vivo)
	YNL107W	0.265513	1.95428e-12		YKL056C	206	0.725733	Nascent RNA(in vivo)		YPL250C	392	1	Nascent RNA(in vivo)
	YGR135W	0.266728	4.17225e-14		YKL056C	207	0.739278	Nascent RNA(in vivo)		YPL250C	393	1	Nascent RNA(in vivo)
	YJL203W	0.267769	2.71954e-15		YKL056C	208	0.766708	Nascent RNA(in vivo)		YPL250C	394	1	Nascent RNA(in vivo)
	YBL086C	0.268176	1.73611e-24		YKL056C	209	0.806242	Nascent RNA(in vivo)		YPL250C	395	1	Nascent RNA(in vivo)
	YJL082W	0.269563	7.47745e-38		YKL056C	210	0.860915	Nascent RNA(in vivo)		YPL250C	396	1	Nascent RNA(in vivo)
	YOR054C	0.270111	3.5587e-35		YKL056C	211	0.871694	Nascent RNA(in vivo)		YPL250C	397	1	Nascent RNA(in vivo)
	YLR436C	0.27151	1.32553e-65		YKL056C	212	0.853586	Nascent RNA(in vivo)		YPL250C	398	1	Nascent RNA(in vivo)
	YLR342W-A	0.273677	0.000269083		YKL056C	213	0.896537	Nascent RNA(in vivo)		YPL250C	399	1	Nascent RNA(in vivo)
	YPL019C	0.274465	1.44504e-44		YKL056C	214	0.960201	Nascent RNA(in vivo)		YPL250C	400	1	Nascent RNA(in vivo)
	YDR138W	0.275948	9.59664e-41		YKL056C	215	0.976199	Nascent RNA(in vivo)		YPL250C	401	1	Nascent RNA(in vivo)
	YEL017C-A	0.276194	0.00140685		YKL056C	216	1.04311	Nascent RNA(in vivo)		YPL250C	402	1	Nascent RNA(in vivo)
	YKL060C	0.277056	1.82098e-20		YKL056C	217	1.04966	Nascent RNA(in vivo)		YPL250C	403	1	Nascent RNA(in vivo)
	YOR125C	0.279421	4.86596e-14		YKL056C	218	1.12934	Nascent RNA(in vivo)		YPL250C	404	1	Nascent RNA(in vivo)
	YDR049W	0.28016	1.44285e-35		YKL056C	219	1.16217	Nascent RNA(in vivo)		YPL250C	405	1	Nascent RNA(in vivo)
	YPL050C	0.280613	6.43012e-23		YKL056C	220	1.26332	Nascent RNA(in vivo)		YPL250C	406	1	Nascent RNA(in vivo)
	YOR097C	0.281875	4.41062e-11		YKL056C	221	1.26332	Nascent RNA(in vivo)		YPL250C	407	1	Nascent RNA(in vivo)
	YPL096W	0.282584	1.769e-21		YKL056C	222	1.24738	Nascent RNA(in vivo)		YPL250C	408	1	Nascent RNA(in vivo)
	YKL117W	0.284235	1.51869e-13		YKL056C	223	1.32181	Nascent RNA(in vivo)		YPL250C	409	1	Nascent RNA(in vivo)
	YMR123W	0.284526	2.77911e-08		YKL056C	224	1.3803	Nascent RNA(in vivo)		YPL250C	410	1	Nascent RNA(in vivo)
	YOR280C	0.292142	3.31806e-17		YKL056C	225	1.44341	Nascent RNA(in vivo)		YPL250C	411	1	Nascent RNA(in vivo)
	YHR008C	0.292613	2.63171e-15		YKL056C	226	1.42404	Nascent RNA(in vivo)
	YNL058C	0.293178	2.75744e-20		YKL056C	227	1.42404	Nascent RNA(in vivo)
	YLL024C	0.293609	1.83438e-39		YKL056C	228	1.34796	Nascent RNA(in vivo)
	YGL123W	0.293963	1.07708e-16		YKL056C	229	1.32163	Nascent RNA(in vivo)
	YGR192C	0.295555	1.44066e-21		YKL056C	230	1.2922	Nascent RNA(in vivo)
	YOL038W	0.296	6.47841e-17		YKL056C	231	1.28713	Nascent RNA(in vivo)
	YDR524C-B	0.297435	1.8925e-05		YKL056C	232	1.28799	Nascent RNA(in vivo)
	YHR143W-A	0.300182	8.67183e-06		YKL056C	233	1.32684	Nascent RNA(in vivo)
	YDR050C	0.301689	3.66139e-17		YKL056C	234	1.31209	Nascent RNA(in vivo)
	YDL091C	0.301756	3.57203e-30		YKL056C	235	1.3269	Nascent RNA(in vivo)
	YGL050W	0.307141	2.14295e-19		YKL056C	236	1.26572	Nascent RNA(in vivo)
	YLR079W	0.307791	3.38821e-20		YKL056C	237	1.26572	Nascent RNA(in vivo)
	YOR052C	0.31004	1.58286e-11		YKL056C	238	1.2311	Nascent RNA(in vivo)
	YDL059C	0.310621	1.7624e-17		YKL056C	239	1.22675	Nascent RNA(in vivo)
	YCR012W	0.314743	3.81883e-30		YKL056C	240	1.13476	Nascent RNA(in vivo)
	YFR011C	0.315579	2.65292e-13		YKL056C	241	1.18504	Nascent RNA(in vivo)
	YKL041W	0.316504	3.79539e-17		YKL056C	242	1.20739	Nascent RNA(in vivo)
	YKR067W	0.318549	8.57084e-54		YKL056C	243	1.12291	Nascent RNA(in vivo)
	YOR123C	0.319968	1.4957e-34		YKL056C	244	1.07264	Nascent RNA(in vivo)
	YDR175C	0.328175	1.62674e-25		YKL056C	245	1.00436	Nascent RNA(in vivo)
	YOL071W	0.328804	9.11605e-14		YKL056C	246	0.953472	Nascent RNA(in vivo)
	YLR239C	0.331036	1.20632e-26		YKL056C	247	1.00513	Nascent RNA(in vivo)
	YOL038C-A	0.331181	0.00104452		YKL056C	248	1.00745	Nascent RNA(in vivo)
	YLR431C	0.331428	2.98165e-36		YKL056C	249	1.00049	Nascent RNA(in vivo)
	YML012W	0.333342	6.05667e-18		YKL056C	250	0.970535	Nascent RNA(in vivo)
	YBR037C	0.334182	1.39025e-24		YKL056C	251	1.00962	Nascent RNA(in vivo)
	YMR161W	0.336959	2.33807e-19		YKL056C	252	1.02717	Nascent RNA(in vivo)
	YNL031C	0.337075	2.37243e-12		YKL056C	253	0.944443	Nascent RNA(in vivo)
	YNL231C	0.340837	4.15048e-30		YKL056C	254	0.876022	Nascent RNA(in vivo)
	YJL115W	0.34359	1.16981e-24		YKL056C	255	0.834677	Nascent RNA(in vivo)
	YML098W	0.352523	3.64924e-16		YKL056C	256	0.793332	Nascent RNA(in vivo)
	YFR001W	0.354101	1.41254e-19		YKL056C	257	0.7733	Nascent RNA(in vivo)
	YJL047C-A	0.356897	2.30652e-05		YKL056C	258	0.711448	Nascent RNA(in vivo)
	YPL059W	0.358469	3.75387e-15		YKL056C	259	0.725841	Nascent RNA(in vivo)
	YIL164C	0.362651	4.67758e-20		YKL056C	260	0.719158	Nascent RNA(in vivo)
	YPR167C	0.366583	2.24028e-26		YKL056C	261	0.651697	Nascent RNA(in vivo)
	YMR060C	0.367785	7.56188e-33		YKL056C	262	0.620885	Nascent RNA(in vivo)
	YDR241W	0.37227	7.27939e-11		YKL056C	263	0.620885	Nascent RNA(in vivo)
	YPR060C	0.372865	8.31571e-27		YKL056C	264	0.589007	Nascent RNA(in vivo)
	YDR377W	0.385081	3.21263e-12		YKL056C	265	0.607007	Nascent RNA(in vivo)
	YDR278C	0.388086	7.77018e-13		YKL056C	266	0.600524	Nascent RNA(in vivo)
	YJR082C	0.390348	7.39731e-14		YKL056C	267	0.564642	Nascent RNA(in vivo)
	YKL056C	0.403275	4.29136e-21		YKL056C	268	0.56774	Nascent RNA(in vivo)
	YAL033W	0.404179	6.7937e-22		YKL056C	269	0.545134	Nascent RNA(in vivo)
	YDR154C	0.409271	1.44357e-15		YKL056C	270	0.560778	Nascent RNA(in vivo)
	YDR225W	0.409554	1.57443e-17		YKL056C	271	0.502363	Nascent RNA(in vivo)
	YLR285C-A	0.425579	7.23412e-09		YKL056C	272	0.545797	Nascent RNA(in vivo)
	YEL033W	0.426734	5.6844e-20		YKL056C	273	0.595631	Nascent RNA(in vivo)
	YJR120W	0.430619	3.10975e-17		YKL056C	274	0.68342	Nascent RNA(in vivo)
	YOR265W	0.451556	1.75449e-17		YKL056C	275	0.728918	Nascent RNA(in vivo)
	YPL183W-A	0.46952	8.20589e-17		YKL056C	276	0.739451	Nascent RNA(in vivo)
	YJR085C	0.479932	1.14642e-19		YKL056C	277	0.777483	Nascent RNA(in vivo)
	YMR173W	0.482893	1.93508e-76		YKL056C	278	0.812778	Nascent RNA(in vivo)
	YER088C-A	0.483927	2.29669e-20		YKL056C	279	0.81067	Nascent RNA(in vivo)
	YCR083W	0.514447	2.90526e-27		YKL056C	280	0.834717	Nascent RNA(in vivo)
	YDL184C	0.520005	1.25433e-06		YKL056C	281	0.811843	Nascent RNA(in vivo)
	YGR136W	0.576929	1.47054e-65		YKL056C	282	0.807361	Nascent RNA(in vivo)
					YKL056C	283	0.86854	Nascent RNA(in vivo)
					YKL056C	284	0.931325	Nascent RNA(in vivo)
					YKL056C	285	0.935676	Nascent RNA(in vivo)
					YKL056C	286	0.988524	Nascent RNA(in vivo)
					YKL056C	287	0.957719	Nascent RNA(in vivo)
					YKL056C	288	1.01509	Nascent RNA(in vivo)
					YKL056C	289	1.01509	Nascent RNA(in vivo)
					YKL056C	290	1.01151	Nascent RNA(in vivo)
					YKL056C	291	1.018	Nascent RNA(in vivo)
					YKL056C	292	0.966465	Nascent RNA(in vivo)
					YKL056C	293	0.904613	Nascent RNA(in vivo)
					YKL056C	294	0.846745	Nascent RNA(in vivo)
					YKL056C	295	0.838241	Nascent RNA(in vivo)
					YKL056C	296	0.832825	Nascent RNA(in vivo)
					YKL056C	297	0.837176	Nascent RNA(in vivo)
					YKL056C	298	0.822363	Nascent RNA(in vivo)
					YKL056C	299	0.800749	Nascent RNA(in vivo)
					YKL056C	300	0.768949	Nascent RNA(in vivo)
					YKL056C	301	0.7784	Nascent RNA(in vivo)
					YKL056C	302	0.8138	Nascent RNA(in vivo)
					YKL056C	303	0.719791	Nascent RNA(in vivo)
					YKL056C	304	0.662763	Nascent RNA(in vivo)
					YKL056C	305	0.621418	Nascent RNA(in vivo)
					YKL056C	306	0.571694	Nascent RNA(in vivo)
					YKL056C	307	0.560373	Nascent RNA(in vivo)
					YKL056C	308	0.543858	Nascent RNA(in vivo)
					YKL056C	309	0.543858	Nascent RNA(in vivo)
					YKL056C	310	0.540291	Nascent RNA(in vivo)
					YKL056C	311	0.534067	Nascent RNA(in vivo)
					YKL056C	312	0.513065	Nascent RNA(in vivo)
					YKL056C	313	0.512484	Nascent RNA(in vivo)
					YKL056C	314	0.483846	Nascent RNA(in vivo)
					YKL056C	315	0.450543	Nascent RNA(in vivo)
					YKL056C	316	0.448695	Nascent RNA(in vivo)
					YKL056C	317	0.410499	Nascent RNA(in vivo)
					YKL056C	318	0.383591	Nascent RNA(in vivo)
					YKL056C	319	0.378767	Nascent RNA(in vivo)
					YKL056C	320	0.387896	Nascent RNA(in vivo)
					YKL056C	321	0.374504	Nascent RNA(in vivo)
					YKL056C	322	0.339266	Nascent RNA(in vivo)
					YKL056C	323	0.357172	Nascent RNA(in vivo)
					YKL056C	324	0.380831	Nascent RNA(in vivo)
					YKL056C	325	0.42633	Nascent RNA(in vivo)
					YKL056C	326	0.439204	Nascent RNA(in vivo)
					YKL056C	327	0.454101	Nascent RNA(in vivo)
					YKL056C	328	0.47166	Nascent RNA(in vivo)
					YKL056C	329	0.489768	Nascent RNA(in vivo)
					YKL056C	330	0.524141	Nascent RNA(in vivo)
					YKL056C	331	0.536192	Nascent RNA(in vivo)
					YKL056C	332	0.564374	Nascent RNA(in vivo)
					YKL056C	333	0.559511	Nascent RNA(in vivo)
					YKL056C	334	0.577778	Nascent RNA(in vivo)
					YKL056C	335	0.623369	Nascent RNA(in vivo)
					YKL056C	336	0.645646	Nascent RNA(in vivo)
					YKL056C	337	0.677032	Nascent RNA(in vivo)
					YKL056C	338	0.693271	Nascent RNA(in vivo)
					YKL056C	339	0.686481	Nascent RNA(in vivo)
					YKL056C	340	0.722602	Nascent RNA(in vivo)
					YKL056C	341	0.775826	Nascent RNA(in vivo)
					YKL056C	342	0.818895	Nascent RNA(in vivo)
					YKL056C	343	0.8064	Nascent RNA(in vivo)
					YKL056C	344	0.797413	Nascent RNA(in vivo)
					YKL056C	345	0.78585	Nascent RNA(in vivo)
					YKL056C	346	0.767834	Nascent RNA(in vivo)
					YKL056C	347	0.765872	Nascent RNA(in vivo)
					YKL056C	348	0.756777	Nascent RNA(in vivo)
					YKL056C	349	0.766886	Nascent RNA(in vivo)
					YKL056C	350	0.754865	Nascent RNA(in vivo)
					YKL056C	351	0.781592	Nascent RNA(in vivo)
					YKL056C	352	0.82459	Nascent RNA(in vivo)
					YKL056C	353	0.880758	Nascent RNA(in vivo)
					YKL056C	354	0.919116	Nascent RNA(in vivo)
					YKL056C	355	0.88745	Nascent RNA(in vivo)
					YKL056C	356	0.886307	Nascent RNA(in vivo)
					YKL056C	357	0.878303	Nascent RNA(in vivo)
					YKL056C	358	0.876098	Nascent RNA(in vivo)
					YKL056C	359	0.923426	Nascent RNA(in vivo)
					YKL056C	360	0.934882	Nascent RNA(in vivo)
					YKL056C	361	0.928028	Nascent RNA(in vivo)
					YKL056C	362	0.913015	Nascent RNA(in vivo)
					YKL056C	363	0.922181	Nascent RNA(in vivo)
					YKL056C	364	0.960756	Nascent RNA(in vivo)
					YKL056C	365	0.940477	Nascent RNA(in vivo)
					YKL056C	366	0.959858	Nascent RNA(in vivo)
					YKL056C	367	0.942777	Nascent RNA(in vivo)
					YKL056C	368	0.926603	Nascent RNA(in vivo)
					YKL056C	369	0.937742	Nascent RNA(in vivo)
					YKL056C	370	0.927779	Nascent RNA(in vivo)
					YKL056C	371	0.912744	Nascent RNA(in vivo)
					YKL056C	372	0.88013	Nascent RNA(in vivo)
					YKL056C	373	0.892302	Nascent RNA(in vivo)
					YKL056C	374	0.889101	Nascent RNA(in vivo)
					YKL056C	375	0.954146	Nascent RNA(in vivo)
					YKL056C	376	0.997644	Nascent RNA(in vivo)
					YKL056C	377	1.03902	Nascent RNA(in vivo)
					YKL056C	378	1.15118	Nascent RNA(in vivo)
					YKL056C	379	1.13918	Nascent RNA(in vivo)
					YKL056C	380	1.10923	Nascent RNA(in vivo)
					YKL056C	381	1.15105	Nascent RNA(in vivo)
					YKL056C	382	1.17733	Nascent RNA(in vivo)
					YKL056C	383	1.21506	Nascent RNA(in vivo)
					YKL056C	384	1.18166	Nascent RNA(in vivo)
					YKL056C	385	1.19216	Nascent RNA(in vivo)
					YKL056C	386	1.21049	Nascent RNA(in vivo)
					YKL056C	387	1.30323	Nascent RNA(in vivo)
					YKL056C	388	1.27182	Nascent RNA(in vivo)
					YKL056C	389	1.25284	Nascent RNA(in vivo)
					YKL056C	390	1.32596	Nascent RNA(in vivo)
					YKL056C	391	1.30196	Nascent RNA(in vivo)
					YKL056C	392	1.28701	Nascent RNA(in vivo)
					YKL056C	393	1.2371	Nascent RNA(in vivo)
					YKL056C	394	1.18105	Nascent RNA(in vivo)
					YKL056C	395	1.13974	Nascent RNA(in vivo)
					YKL056C	396	1.09599	Nascent RNA(in vivo)
					YKL056C	397	1.0637	Nascent RNA(in vivo)
					YKL056C	398	0.966666	Nascent RNA(in vivo)
					YKL056C	399	1.03122	Nascent RNA(in vivo)
					YKL056C	400	1.04983	Nascent RNA(in vivo)
					YKL056C	401	1.03154	Nascent RNA(in vivo)
					YKL056C	402	0.980104	Nascent RNA(in vivo)
					YKL056C	403	0.931617	Nascent RNA(in vivo)
					YKL056C	404	0.934495	Nascent RNA(in vivo)
					YKL056C	405	1.02544	Nascent RNA(in vivo)
					YKL056C	406	1.02057	Nascent RNA(in vivo)
					YKL056C	407	0.941707	Nascent RNA(in vivo)
					YKL056C	408	0.96437	Nascent RNA(in vivo)
					YKL056C	409	0.947212	Nascent RNA(in vivo)
					YKL056C	410	0.900196	Nascent RNA(in vivo)
					YKL056C	411	0.974418	Nascent RNA(in vivo)
					YKL056C	412	1.04	Nascent RNA(in vivo)
					YKL056C	413	1.10554	Nascent RNA(in vivo)
					YKL056C	414	1.26275	Nascent RNA(in vivo)
					YKL056C	415	1.3026	Nascent RNA(in vivo)
					YKL056C	416	1.36493	Nascent RNA(in vivo)
					YKL056C	417	1.48205	Nascent RNA(in vivo)
					YKL056C	418	1.52406	Nascent RNA(in vivo)
					YKL056C	419	1.5191	Nascent RNA(in vivo)
					YKL056C	420	1.59359	Nascent RNA(in vivo)
					YKL056C	421	1.60681	Nascent RNA(in vivo)
					YKL056C	422	1.69556	Nascent RNA(in vivo)
					YKL056C	423	1.73187	Nascent RNA(in vivo)
					YKL056C	424	1.74754	Nascent RNA(in vivo)
					YKL056C	425	1.67378	Nascent RNA(in vivo)
					YKL056C	426	1.80177	Nascent RNA(in vivo)
					YKL056C	427	1.84615	Nascent RNA(in vivo)
					YKL056C	428	1.84821	Nascent RNA(in vivo)
					YKL056C	429	1.9296	Nascent RNA(in vivo)
					YKL056C	430	1.89309	Nascent RNA(in vivo)
					YKL056C	431	1.87624	Nascent RNA(in vivo)
					YKL056C	432	1.90207	Nascent RNA(in vivo)
					YKL056C	433	1.92189	Nascent RNA(in vivo)
					YKL056C	434	1.85382	Nascent RNA(in vivo)
					YKL056C	435	1.85989	Nascent RNA(in vivo)
					YKL056C	436	1.79239	Nascent RNA(in vivo)
					YKL056C	437	1.76548	Nascent RNA(in vivo)
					YKL056C	438	1.8098	Nascent RNA(in vivo)
					YKL056C	439	1.76672	Nascent RNA(in vivo)
					YKL056C	440	1.79417	Nascent RNA(in vivo)
					YKL056C	441	1.80532	Nascent RNA(in vivo)
					YKL056C	442	1.77537	Nascent RNA(in vivo)
					YKL056C	443	1.78092	Nascent RNA(in vivo)
					YKL056C	444	1.79954	Nascent RNA(in vivo)
					YKL056C	445	1.84885	Nascent RNA(in vivo)
					YKL056C	446	1.73371	Nascent RNA(in vivo)
					YKL056C	447	1.72452	Nascent RNA(in vivo)
					YKL056C	448	1.74129	Nascent RNA(in vivo)
					YKL056C	449	1.66232	Nascent RNA(in vivo)
					YKL056C	450	1.68745	Nascent RNA(in vivo)
					YKL056C	451	1.70074	Nascent RNA(in vivo)
					YKL056C	452	1.65372	Nascent RNA(in vivo)
					YKL056C	453	1.60351	Nascent RNA(in vivo)
					YKL056C	454	1.52677	Nascent RNA(in vivo)
					YKL056C	455	1.52677	Nascent RNA(in vivo)
					YKL056C	456	1.54477	Nascent RNA(in vivo)
					YKL056C	457	1.46029	Nascent RNA(in vivo)
					YKL056C	458	1.38653	Nascent RNA(in vivo)
					YKL056C	459	1.37002	Nascent RNA(in vivo)
					YKL056C	460	1.26796	Nascent RNA(in vivo)
					YKL056C	461	1.28322	Nascent RNA(in vivo)
					YKL056C	462	1.28322	Nascent RNA(in vivo)
					YKL056C	463	1.33155	Nascent RNA(in vivo)
					YKL056C	464	1.37405	Nascent RNA(in vivo)
					YKL056C	465	1.44092	Nascent RNA(in vivo)
					YKL056C	466	1.49113	Nascent RNA(in vivo)
					YKL056C	467	1.55205	Nascent RNA(in vivo)
					YKL056C	468	1.56619	Nascent RNA(in vivo)
					YKL056C	469	1.59584	Nascent RNA(in vivo)
					YKL056C	470	1.59306	Nascent RNA(in vivo)
					YKL056C	471	1.55321	Nascent RNA(in vivo)
					YKL056C	472	1.53118	Nascent RNA(in vivo)
					YKL056C	473	1.51833	Nascent RNA(in vivo)
					YKL056C	474	1.54914	Nascent RNA(in vivo)
					YKL056C	475	1.50322	Nascent RNA(in vivo)
					YKL056C	476	1.50757	Nascent RNA(in vivo)
					YKL056C	477	1.50757	Nascent RNA(in vivo)
					YKL056C	478	1.50757	Nascent RNA(in vivo)
					YKL056C	479	1.49753	Nascent RNA(in vivo)
					YKL056C	480	1.49753	Nascent RNA(in vivo)
					YKL056C	481	1.43635	Nascent RNA(in vivo)
					YKL056C	482	1.40979	Nascent RNA(in vivo)
					YKL056C	483	1.34861	Nascent RNA(in vivo)
					YKL056C	484	1.27956	Nascent RNA(in vivo)
					YKL056C	485	1.16338	Nascent RNA(in vivo)
					YKL056C	486	1.10032	Nascent RNA(in vivo)
					YKL056C	487	1.02656	Nascent RNA(in vivo)
					YKL056C	488	1	Nascent RNA(in vivo)
					YKL056C	489	1	Nascent RNA(in vivo)
					YKL056C	490	1	Nascent RNA(in vivo)
					YKL056C	491	1	Nascent RNA(in vivo)
					YKL056C	492	1	Nascent RNA(in vivo)
					YKL056C	493	1	Nascent RNA(in vivo)
					YKL056C	494	1	Nascent RNA(in vivo)
					YKL056C	495	1	Nascent RNA(in vivo)
					YKL056C	496	1	Nascent RNA(in vivo)
					YKL056C	497	1	Nascent RNA(in vivo)
					YKL056C	498	1	Nascent RNA(in vivo)
					YKL056C	499	1	Nascent RNA(in vivo)
					YKL056C	500	1	Nascent RNA(in vivo)
					YKL056C	501	1	Nascent RNA(in vivo)
					YKL056C	502	1	Nascent RNA(in vivo)
					YKL056C	503	1	Nascent RNA(in vivo)
					YKL056C	504	1	Nascent RNA(in vivo)

## Sheet: Figure 4
	Figure 4b/c/d/e/f						Figure 4g					Figure 4i					Figure 4j
	gene	Mutation rate	Negative of single- stranded score	Gini index of single- stranded score	R-loop score		Infer by	Fraction of antimutator effect by nascent RNA folding (%)	type			bootstrapping times	ORS-R	ORR-M	ORS-M		Mean correlation between negative of single-stranded score and R-loop score	Mean correlation between R-loop score and mutation rate	Mean correlation between negative of single-stranded score and mutation rate	type
	RDN25-1	0	-0.753024	0.228256	NA		Negative of single- stranded score	35	R-loop- dependent			1	1.1006	1.14261	1.09344		-0.00977384	0.00735465	-0.00690125	actual observation
	YCL030C	0.29193	-1.18834	0.35631	1.00817		Negative of single- stranded score	65	Other			2	1.09179	1.163	1.0623		3.03673e-05	0.00518216	-0.000727929	random expectation
	YJR109C	0.172879	-1.3216	0.316686	1.01975		Gini index of single-stranded score	66	R-loop- dependent			3	1.10605	1.16607	1.05969		0.000445365	-0.00454091	0.00149815	random expectation
	snR4	0.0867155	-1.07727	0.220394	0.917001		Gini index of single-stranded score	34	Other			4	1.0916	1.14568	1.06958		0.00235483	0.00292246	0.00363625	random expectation
	snR71	0.022414	-1.0652	0.169487	0.963211							5	1.09706	1.15406	1.09537		-0.000111608	-0.00400528	0.00248097	random expectation
	RDN58-1	0	-0.787992	0.112609	NA		Figure 4h					6	1.08986	1.16448	1.10983		0.0014994	-0.00134591	0.00600175	random expectation
	snR66	0.0353508	-0.983378	0.170985	0.964126		base	single-stranded score	Mutation rate	R-loop score		7	1.0865	1.15413	1.08022		-0.000274413	-0.00167818	0.000948475	random expectation
	YDR158W	0.131205	-1.27191	0.375342	0.985811		1	2.60239	0.0387934	0.17888		8	1.0947	1.15059	1.09271		-8.41405e-05	-0.00659842	-0.00392426	random expectation
	YBL085W	0.183992	-1.28412	0.236297	1.00221		2	2.59858	0.149421	0.172255		9	1.08967	1.17584	1.08418		0.000372329	-0.00529901	0.00111577	random expectation
	RDN5-1	0	-0.916543	0.15652	0.858672		3	2.59361	0.144085	0.166103		10	1.08911	1.15939	1.07573		0.000143217	0.00240544	-0.000996535	random expectation
	RDN18-1	0	-0.971382	0.217327	NA		4	2.59261	0.139116	0.160375		11	1.10037	1.14733	1.09736		-0.000566984	0.000976445	-0.00200918	random expectation
	YOR078W	0.25591	-1.97779	0.279069	0.994968		5	2.60756	0.134479	0.155029		12	1.10161	1.16122	1.06292		-0.000636192	-0.00355957	-0.00456701	random expectation
	YDL061C	0.00586477	-2.03161	0.207001	0.946329		6	2.62155	0.130141	0.150028		13	1.11548	1.18008	1.08679		-0.000109578	-0.00370902	0.00175986	random expectation
	YJR022W	0.0706986	-1.4373	0.223346	NA		7	2.6175	0.126074	0.149308		14	1.1052	1.15815	1.06752		0.00262884	0.00144107	-0.00945594	random expectation
	YGR283C	0.332626	-1.35868	0.24226	1.02666		8	2.62974	0.122254	0.144783		15	1.08123	1.15516	1.05269		-0.00130322	-0.00264057	-0.00570258	random expectation
	YER132C	0.274829	NA	NA	1.01358		9	2.62568	0.118658	0.140525		16	1.10836	1.16203	1.08557		-0.00100818	0.00409766	-0.00066739	random expectation
	YNL049C	0.308684	NA	NA	1.01437		10	2.65537	0.115268	0.140138		17	1.0824	1.18068	1.07477		0.00139246	0.00537775	0.00320476	random expectation
	snR40	0.0103389	-0.89467	0.146867	0.882931		11	2.62083	0.112066	0.139772		18	1.07424	1.17979	1.07222		0.000780533	-0.000732515	-0.00338447	random expectation
	YGR061C	0.133981	-1.18918	0.352846	0.979621		12	2.64621	0.109037	0.155827		19	1.10717	1.14434	1.08238		-0.00101312	0.00206304	0.00316377	random expectation
	YNL091W	0.166893	-1.35069	0.283592	0.944833		13	2.63185	0.106168	0.155068		20	1.10587	1.1562	1.08415		0.00119577	-0.000759001	0.00648723	random expectation
	snR69	0.112472	-0.937968	0.219636	0.935618		14	2.61822	0.103446	0.15543		21	1.08693	1.16929	1.09628		-0.00163822	-0.00239127	-0.00365397	random expectation
	YFR028C	0.163078	-1.35677	0.273815	0.991926		15	2.61507	0.100859	0.151544		22	1.08902	1.17368	1.08371		-0.000482264	-0.00620179	0.00320082	random expectation
	YBR048W	0.0365458	-1.26672	0.258512	0.955275		16	2.62143	0.0983995	0.147848		23	1.09176	1.14106	1.0666		0.000411979	-0.00321887	-0.00147847	random expectation
	snR14	0.00626798	-0.925696	0.330409	0.922113		17	2.62749	0.0960566	0.144328		24	1.10761	1.14775	1.11734		0.00394536	-0.000377914	-0.00321843	random expectation
	YGR162W	0.0985738	-1.46532	0.324764	0.9439		18	2.64654	0.0938227	0.140971		25	1.08208	1.16933	1.09362		0.000890984	0.00699452	-0.00400979	random expectation
	YOL070C	0.280432	NA	NA	0.995725		19	2.64264	0.0916904	0.137767		26	1.09463	1.18664	1.10659		-0.00208107	0.000188225	-0.00174516	random expectation
	snR63	0.040335	-0.769045	0.276271	0.924943		20	2.61794	0.0896528	0.137528		27	1.09265	1.14901	1.11094		-0.00166318	-0.00284351	0.000949409	random expectation
	Q0158	0	-0.799624	0.367802	NA		21	2.58714	0.0877039	0.134538		28	1.09463	1.16754	1.07113		-0.00218082	-0.00552426	0.00117083	random expectation
	snR73	0.278143	-0.993516	0.19583	NA		22	2.59491	0.0858378	0.134377		29	1.09599	1.1661	1.05712		0.00139415	0.00456053	-0.000441977	random expectation
	YKL182W	0.149363	-0.967368	0.359657	0.959586		23	2.57584	0.0840495	0.146865		30	1.06764	1.16633	1.09184		0.000606061	-0.00730657	-0.00222594	random expectation
	YPL104W	0.327981	NA	NA	1.01383		24	2.5911	0.0823342	0.167534		31	1.10141	1.15322	1.09609		-0.0023439	0.000324578	0.00456827	random expectation
	snR47	0	-1.09965	0.163934	0.906432		25	2.6001	0.0806876	0.164184		32	1.07573	1.1752	1.09479		-0.00051236	-0.000119368	0.0071118	random expectation
	snR61	0	-1.05924	0.170809	0.946141		26	2.57754	0.0806876	0.1608		33	1.09291	1.17712	1.11611		-0.00151728	0.0013183	0.00518067	random expectation
	YKL190W	0.267301	NA	NA	0.954805		27	2.56561	0.0806876	0.16334		34	1.0901	1.17108	1.07603		0.000441796	-0.0029326	-0.00301702	random expectation
	snR72	0.0205545	-1.07772	0.273956	0.947711		28	2.52829	0.0806876	0.16334		35	1.08522	1.17881	1.08461		0.000275645	0.00324099	-0.000327634	random expectation
	LSR1	0.411667	-0.867109	0.335602	0.838852		29	2.50211	0.0806876	0.175476		36	1.08692	1.17915	1.09241		0.00041364	0.00194285	-0.000447302	random expectation
	Q0020	0	-0.749493	0.427264	0.804014		30	2.47632	0.0806876	0.175476		37	1.0894	1.16726	1.10575		0.00122442	0.00153185	0.00159142	random expectation
	YBR216C	0.204719	NA	NA	1.02275		31	2.47335	0.0806876	0.175476		38	1.09438	1.15738	1.07886		-0.00084452	-0.0100368	0.00172902	random expectation
	YIL078W	0.18515	-1.49483	0.343178	0.949512		32	2.44506	0.0806876	0.172937		39	1.08922	1.16625	1.12215		0.00138885	0.000240109	0.00301644	random expectation
	YEL032W	0.247723	-1.18955	0.235429	NA		33	2.45026	0.0806876	0.175476		40	1.10208	1.15097	1.10185		0.000113479	-0.000616321	-0.0055924	random expectation
	YHR190W	0.225651	-1.40287	0.281607	0.992369		34	2.45643	0.0806876	0.175476		41	1.07992	1.17444	1.09401		0.00258652	0.000457312	0.00343457	random expectation
	YJR139C	0.120204	-1.30698	0.354355	0.999093		35	2.44529	0.0806876	0.175476		42	1.08614	1.14968	1.10915		0.00116526	0.000785943	0.00213706	random expectation
	YJL167W	0.253663	-1.38636	0.322916	0.992256		36	2.42938	0.0806876	0.175476		43	1.10675	1.1665	1.08215		-0.000874835	-0.00848242	0.0042768	random expectation
	YLR044C	0.0843966	-0.967748	0.32517	0.879736		37	2.40175	0.0806876	0.175476		44	1.09482	1.16476	1.0978		-0.000824427	-0.000963183	0.0068823	random expectation
	YMR229C	0.208723	-1.39565	0.328362	0.988303		38	2.38338	0.0806876	0.175476		45	1.09372	1.15222	1.07991		0.00183698	0.00011805	-0.0023366	random expectation
	YML012W	0.0833351	-1.76539	0.332204	0.980856		39	2.36744	0.060515	0.187613		46	1.08585	1.15899	1.05803		0.00154844	-0.000203211	0.00214105	random expectation
	YPL160W	0.130464	-1.11046	0.355755	0.970639		40	2.33794	0.100572	0.187613		47	1.09051	1.16882	1.1012		-0.00230777	-0.0016748	0.00160497	random expectation
	YKL023W	0.334027	-1.51928	0.253498	0.944608		41	2.32588	0.100572	0.175476		48	1.08771	1.16803	1.04472		9.19122e-05	-0.00380828	-0.00550505	random expectation
	YHR073W	0.196205	-1.41022	0.270017	NA		42	2.29206	0.100572	0.178016		49	1.09379	1.17987	1.0704		-0.000131668	0.000209323	0.000335778	random expectation
	snR35	0.399651	-1.02915	0.197235	0.934988		43	2.25481	0.100572	0.162088		50	1.08067	1.17688	1.08845		-0.00209409	-0.000368912	-0.00297622	random expectation
	YOL021C	0.180843	-1.43485	0.305395	1.02253		44	2.22573	0.100572	0.165471		51	1.07772	1.15946	1.08896		7.3513e-05	0.00408699	-0.00179542	random expectation
	YML105C	0.153412	NA	NA	1.01422		45	2.17905	0.100572	0.16801		52	1.09361	1.15762	1.07063		0.00018669	-0.00515599	-0.00128631	random expectation
	YCR033W	0.265422	-1.44502	0.2854	0.982054		46	2.15862	0.100572	0.16801		53	1.1041	1.16998	1.06427		0.000779042	-0.00307582	-0.000916847	random expectation
	YMR173W	0.0855929	-1.15767	0.148098	NA		47	2.10935	0.100572	0.179303		54	1.09795	1.17654	1.06155		0.000119226	0.000198287	-0.00326389	random expectation
	YLR304C	0.142234	-1.07675	0.34446	0.992864		48	2.08216	0.100572	0.176764		55	1.10491	1.15313	1.0718		-0.00114699	-0.000280669	-0.00242035	random expectation
	YBL092W	0.00511833	-1.30886	0.398909	0.93555		49	2.03395	0.100572	0.1889		56	1.06399	1.13736	1.08023		0.000677459	0.00480882	-0.00583566	random expectation
	snR10	0.0855491	-1.08276	0.166023	NA		50	1.9662	0.100572	0.165707		57	1.1005	1.1732	1.10363		0.00285457	0.00528095	0.000212334	random expectation
	YBR218C	0.169056	-1.189	0.325053	1.00361		51	1.94173	0.100572	0.165707		58	1.08709	1.16512	1.08134		-0.00153239	0.00411144	-0.00127885	random expectation
	YBR221C	0.0876616	-1.24252	0.376215	0.996061		52	1.91174	0.0400574	0.168247		59	1.09854	1.17317	1.06948		0.00133174	-0.00132042	0.00137715	random expectation
	snR32	0.306909	-0.898721	0.251702	0.926119		53	1.88255	0.0400574	0.182923		60	1.09323	1.15971	1.08298		-0.00262469	-0.00496746	0.00397143	random expectation
	YAL012W	0.208678	-1.23279	0.34767	0.994517		54	1.85126	0.0400574	0.182923		61	1.09949	1.15302	1.1222		0.00034417	-0.00687124	-0.00172168	random expectation
	YOR247W	0.128527	-0.896377	0.209294	NA		55	1.81044	0.0400574	0.182923		62	1.09539	1.14599	1.0502		-0.000268666	-0.00414031	-0.00319462	random expectation
	YDR520C	0.0449838	NA	NA	NA		56	1.76962	0.0400574	0.182923		63	1.09388	1.16265	1.07208		-0.000569056	-0.00109756	0.00216941	random expectation
	YCR042C	0.265158	NA	NA	NA		57	1.73978	0.0400574	0.180383		64	1.09978	1.14073	1.05319		-0.00251896	-0.0020267	-0.00626461	random expectation
	YLR077W	0.281358	-1.18302	0.235785	1.03199		58	1.69935	0.0400574	0.195059		65	1.08184	1.14812	1.09158		-0.00164204	0.00309827	0.00154608	random expectation
	YDR146C	0.213423	-1.25895	0.214954	1.01236		59	1.66951	0.0400574	0.195059		66	1.08455	1.18266	1.08647		0.000580414	-0.00326181	-0.000493885	random expectation
	snR52	0.0219267	-1.03614	0.208379	0.96011		60	1.61622	0.0400574	0.19252		67	1.10846	1.16913	1.09849		0.00184879	0.000384355	0.00105723	random expectation
	snR78	0	-1.03524	0.187929	0.946544		61	1.60797	0.0400574	0.193364		68	1.09606	1.17711	1.06743		0.00110207	-0.0052072	0.00351295	random expectation
	YBL072C	0.00501805	-1.14321	0.159765	0.90766		62	1.55678	0.0400574	0.178688		69	1.09005	1.18394	1.0738		0.000584061	-0.000876682	0.00401156	random expectation
	snR55	0	-1.03164	0.192398	0.91345		63	1.53477	0.0400574	0.176148		70	1.08422	1.15623	1.07531		0.00124244	-0.00285088	0.00438769	random expectation
	YFL007W	0.196624	-1.10571	0.218672	1.01862		64	1.51276	0.142163	0.202525		71	1.07116	1.15706	1.096		0.000660911	0.00067314	0.000199964	random expectation
	YNR043W	0.2583	NA	NA	1.00387		65	1.48292	0.142163	0.202525		72	1.08841	1.18362	1.10346		-0.00185618	0.00091416	-0.00278953	random expectation
	snR190	0.249626	-1.39667	0.180146	0.89297		66	1.4454	0.142163	0.202525		73	1.08138	1.14185	1.08511		0.00228539	-0.00572652	9.671e-07	random expectation
	YJR131W	0.180935	-1.31125	0.237367	1.02405		67	1.40788	0.142163	0.202525		74	1.07895	1.16718	1.07669		0.00255503	-0.00567032	0.00127396	random expectation
	snR87	0.027839	-0.817863	0.289974	0.948811		68	1.35895	0.142163	0.202525		75	1.08216	1.19005	1.07549		0.00144083	0.0054935	-0.00260289	random expectation
	snR13	0.00808771	-0.929358	0.191934	0.940958		69	1.32051	0.142163	0.202525		76	1.0773	1.18192	1.08642		-0.00264361	0.00202755	-0.000728006	random expectation
	YER043C	0.145753	-0.920234	0.327403	0.947395		70	1.30988	0.142163	0.199986		77	1.09321	1.13156	1.08649		0.00361997	0.00101106	-0.00237537	random expectation
	YPL081W	0.114926	-1.23711	0.25237	0.984502		71	1.30587	0.142163	0.199986		78	1.08001	1.15578	1.07456		0.0014016	0.00755779	0.00402912	random expectation
	SCR1	0.1595	-0.817923	0.295717	0.90535		72	1.26682	0.142163	0.197446		79	1.06134	1.1545	1.07985		0.000476947	0.000818982	-0.002358	random expectation
	YKL173W	0.370942	-1.16004	0.181778	1.01645		73	1.25323	0.142163	0.18277		80	1.10134	1.16737	1.09776		0.00130049	-0.0020523	0.00181836	random expectation
	snR8	0.0583933	-1.1516	0.171731	0.920945		74	1.20675	0.142163	0.159577		81	1.08367	1.17754	1.03946		0.00216891	0.00737988	-0.00318194	random expectation
	YDL229W	0.0257197	-1.09625	0.326868	NA		75	1.16593	0.142163	0.162116		82	1.08857	1.15148	1.07851		-0.00073499	0.000507794	0.00121367	random expectation
	YLR449W	0.195436	-1.71887	0.333649	0.926579		76	1.15234	0.142163	0.176793		83	1.09111	1.1587	1.06034		-0.00289278	-0.000544619	0.00361424	random expectation
	YLR249W	0.100209	-0.860915	0.368655	0.888974		77	1.12787	0.142163	0.177636		84	1.08091	1.16391	1.09889		0.000587527	0.00312769	-8.00898e-05	random expectation
	tF(GAA)Q	0	-0.868957	0.272368	0.883037		78	1.12961	0.142163	0.177636		85	1.09875	1.16058	1.0976		0.00270605	-0.00282731	0.00154619	random expectation
	snR84	0.0947093	-1.29852	0.290758	0.946776		79	1.11124	0.142163	0.174861		86	1.10335	1.15373	1.07766		0.0005067	-0.000627871	-0.00258957	random expectation
	YJR051W	0.180819	NA	NA	1.01179		80	1.10061	0.142163	0.174861		87	1.09479	1.15083	1.07936		0.00160782	-4.73587e-05	0.00148394	random expectation
	snR56	0.0113963	-1.00303	0.174266	0.937247		81	1.08224	0.142163	0.160185		88	1.07812	1.15582	1.09867		0.00080083	-0.00623975	0.00459044	random expectation
	snR57	0	-1.05863	0.230701	0.934786		82	1.07162	0.142163	0.162724		89	1.08487	1.15679	1.07964		-0.00170924	-0.0021473	-0.00222299	random expectation
	snR39B	0	-1.04836	0.199019	0.948812		83	1.02186	0.142163	0.160185		90	1.08319	1.16817	1.0704		0.000713632	0.000979336	-0.00566663	random expectation
	Q0105	0	-0.970395	0.0764509	NA		84	0.988069	0.142163	0.160185		91	1.08889	1.17245	1.09517		-0.00273725	-0.00103629	0.00276809	random expectation
	YOR336W	0.160949	NA	NA	1.03465		85	0.969699	0.142163	0.160185		92	1.08146	1.15068	1.10662		-0.00156415	0.00673051	0.00340184	random expectation
	YGR271W	0.147961	NA	NA	1.04076		86	0.969699	0.142163	0.172085		93	1.08749	1.18469	1.09102		-0.000267267	-0.00325306	0.00136233	random expectation
	YDR439W	0.176794	NA	NA	1.01334		87	0.980322	0.142163	0.169545		94	1.09592	1.17409	1.08958		-0.000626886	0.00138059	0.00214533	random expectation
	YNL112W	0.144081	-1.49075	0.303055	0.934248		88	0.967997	0.142163	0.169545		95	1.08769	1.14158	1.09392		-3.60949e-05	0.00150708	-0.00677173	random expectation
	YDR093W	0.19634	-1.25889	0.238798	NA		89	0.966257	0.142163	0.157409		96	1.09319	1.14173	1.0789		0.00336765	-0.00834552	-0.00949548	random expectation
	YDR494W	0.238643	NA	NA	0.97084		90	0.957317	0.102106	0.157409		97	1.07598	1.16047	1.1012		-5.96044e-06	-0.00323562	0.00473866	random expectation
	YHR023W	0.277958	-1.20813	0.211057	1.00719		91	0.957317	0.102106	0.169545		98	1.0977	1.14297	1.09907		4.49285e-05	-0.00166228	-0.00421679	random expectation
	YHR152W	0.173541	-1.33253	0.254638	0.967356		92	0.957317	0.102106	0.167006		99	1.07961	1.16075	1.05		-0.000450683	-0.00368488	0.00210183	random expectation
	Q0275	0	-0.727596	0.375177	0.820394		93	0.957317	0.102106	0.164466		100	1.08367	1.17046	1.06027		0.00148409	-0.00737971	-0.00315759	random expectation
	YNL067W	0.112644	-1.45353	0.325093	0.942034		94	0.957317	0.102106	0.161083		101	1.08504	1.18449	1.08351		-0.000669797	0.00122044	0.00847384	random expectation
	YER008C	0.0282138	-1.27693	0.251172	0.984637		95	0.957317	0.102106	0.158543		102	1.10337	1.16169	1.08953		0.00337292	-0.00133517	-0.00238523	random expectation
	YER136W	0.0903901	-1.246	0.289498	1.00506		96	0.957317	0.102106	0.161927		103	1.09119	1.14689	1.06902		-0.000251666	0.000942759	-0.00175023	random expectation
	YLR187W	0.272411	NA	NA	0.988631		97	0.957317	0.102106	0.147251		104	1.09145	1.16955	1.10053		0.00229014	-0.00509746	0.00594743	random expectation
	YMR305C	0.0758986	-1.29884	0.322261	NA		98	0.959057	0.102106	0.14979		105	1.08821	1.17607	1.0944		0.00133801	0.0058528	0.00115804	random expectation
	YML069W	0.160215	-1.43059	0.294463	0.966649		99	0.960797	0.102106	0.14979		106	1.08715	1.17725	1.08935		-2.37993e-05	0.00413622	0.00690294	random expectation
	snR37	0.102357	-0.999549	0.212037	0.887591		100	0.969737	0.102106	0.14979		107	1.07091	1.17184	1.07195		-0.000229766	-0.000412396	-0.00290864	random expectation
	YPR173C	0.249672	-1.29812	0.264391	0.973235		101	0.969737	0.102106	0.14979		108	1.07813	1.17444	1.10154		0.00107553	8.93322e-05	-0.00547315	random expectation
	snR64	0.265782	-1.05851	0.162761	0.931384		102	0.969737	0.102106	0.147251		109	1.08789	1.17858	1.08611		0.000516705	0.000810599	-0.00220294	random expectation
	YGR116W	0.152817	-1.32562	0.306474	NA		103	0.969737	0.102106	0.135114		110	1.0993	1.1536	1.04973		0.000190644	0.00187715	0.00208811	random expectation
	YEL051W	0.0532001	-1.64148	0.331051	0.946521		104	0.969737	0.102106	0.135114		111	1.07759	1.159	1.09112		-0.000795958	-0.00121952	-0.00281936	random expectation
	YER089C	0.17278	NA	NA	NA		105	0.969737	0.102106	0.135114		112	1.08883	1.16789	1.0877		-0.00264996	0.00188818	0.00143823	random expectation
	YBL079W	0.230151	-1.09524	0.273128	1.02813		106	0.969737	0.102106	0.137654		113	1.09924	1.17088	1.08028		0.00193302	-0.00444563	0.00163236	random expectation
	YPL262W	0.141089	-1.61002	0.320972	1.04521		107	0.969737	0.102106	0.140193		114	1.08192	1.16581	1.08056		-0.0016216	-0.00720629	-0.00452638	random expectation
	YKR066C	0.364182	-1.34438	0.330109	1.01195		108	0.969737	0.102106	0.125517		115	1.06722	1.16181	1.07627		-0.000661309	0.00100421	0.00105443	random expectation
	YOR298C-A	0.155965	-1.34312	0.327158	0.964983		109	0.98036	0.102106	0.125517		116	1.10784	1.15676	1.08641		0.000645682	0.00103237	-0.00277995	random expectation
	YPL137C	0.268233	NA	NA	NA		110	0.98036	0.102106	0.128056		117	1.07886	1.1509	1.06919		-0.000795704	-0.000392024	0.00151119	random expectation
	YKL098W	0.154144	NA	NA	1.01161		111	0.98036	0.102106	0.124673		118	1.09305	1.16256	1.0781		-0.000173938	-0.00423566	0.00253447	random expectation
	YBR196C	0.231674	-1.00278	0.38132	0.94679		112	0.98036	0.102106	0.124673		119	1.10403	1.16397	1.13481		-0.00193709	-0.0067216	-0.00475597	random expectation
	YGL009C	0.173821	-1.11091	0.347622	0.960546		113	0.98036	0.122163	0.124673		120	1.0981	1.14881	1.06297		-0.000496664	-0.00404382	0.00125545	random expectation
	YKL209C	0.460326	-1.23542	0.292634	1.00562		114	0.98036	0.0200575	0.0949125		121	1.09259	1.17734	1.08964		-0.00203267	-0.00564605	-0.00213818	random expectation
	YDR248C	0.102737	NA	NA	1.01327		115	0.98036	0.0200575	0.097452		122	1.09039	1.168	1.07004		0.000456118	0.00127337	-0.000915279	random expectation
	YGL197W	0.426055	-1.18087	0.211046	1.00682		116	0.98036	0.0200575	0.097452		123	1.08961	1.15817	1.0769		-0.00120121	-0.00169209	0.00214647	random expectation
	YNL327W	0.50651	-1.11577	0.28293	1.00945		117	0.98036	0.0200575	0.097452		124	1.08957	1.15549	1.07877		0.00135592	0.00209962	0.00615821	random expectation
	YER068W	0.213229	-1.54241	0.289652	0.978839		118	0.98036	0.0200575	0.097452		125	1.0937	1.16384	1.0926		-0.000928999	0.00058219	-0.00398676	random expectation
	YFL036W	0.221042	-1.1667	0.235232	1.03103		119	0.989301	0.0200575	0.097452		126	1.08844	1.17203	1.07683		0.00044807	0.00387492	-0.000228422	random expectation
	YBR143C	0.165167	NA	NA	0.981116		120	0.989301	0.0200575	0.100835		127	1.08828	1.18807	1.07793		0.00108385	-0.00215939	-0.00545372	random expectation
	YMR076C	0.193047	-1.22168	0.209293	1.01214		121	0.989301	0.0200575	0.100835		128	1.09959	1.1531	1.07297		-0.00184482	0.00355508	0.00119032	random expectation
	YPL022W	0.331649	NA	NA	1.01872		122	0.989301	0.0200575	0.100835		129	1.08213	1.15254	1.09134		0.00129473	0.000626738	0.00696146	random expectation
	YBR289W	0.278116	-1.32262	0.253193	0.954141		123	0.989301	0.0200575	0.100835		130	1.08697	1.14096	1.08137		-0.00104487	0.00100363	-0.00500821	random expectation
	YCR028C	0.185609	NA	NA	1.01166		124	0.989301	0.0200575	0.104219		131	1.0756	1.18562	1.08437		-0.00115947	-0.00100336	0.00937828	random expectation
	YDR304C	0.101496	-1.21775	0.275974	1.00472		125	0.989301	0.0200575	0.124872		132	1.08271	1.16753	1.059		0.00222977	-0.00206981	-0.005831	random expectation
	snR77	0.0229555	-1.03815	0.137511	0.931284		126	0.989301	0.0603444	0.124872		133	1.0744	1.16855	1.08544		0.00136489	-0.00826563	0.00273168	random expectation
	snR6	0.0902537	-1.198	0.31323	0.916754		127	0.989301	0.0603444	0.121489		134	1.08708	1.13614	1.07635		-0.000385535	0.00222245	-0.00480394	random expectation
	snR45	0.0789195	-1.03011	0.258725	0.932381		128	0.989301	0.0603444	0.124872		135	1.09441	1.19255	1.07755		0.00158549	-0.00471291	0.00183217	random expectation
	snR3	0.0310759	-1.18365	0.248389	0.879545		129	0.989301	0.0603444	0.127648		136	1.10924	1.14296	1.12499		-0.000795565	-0.000828937	0.000383931	random expectation
	YGL116W	0.184819	-1.32362	0.240553	1.02116		130	0.989301	0.0603444	0.142324		137	1.08633	1.17279	1.09681		-0.00321644	-0.00111113	0.00695799	random expectation
	YLR084C	0.215184	-1.13468	0.207667	1.03527		131	0.989301	0.142228	0.142324		138	1.10019	1.17694	1.088		0.00104387	-0.00539419	0.00527697	random expectation
	YPL012W	0.184163	-1.20276	0.261538	0.99177		132	0.989301	0.162285	0.139785		139	1.08124	1.15741	1.09167		0.000666878	-0.00122358	0.00323741	random expectation
	YJL036W	0.201236	-1.241	0.204031	1.00426		133	0.998241	0.162285	0.139785		140	1.07192	1.17357	1.09204		0.000904157	0.0056421	-0.000532766	random expectation
	YIL053W	0.0806849	-1.41655	0.312401	0.950355		134	1.00886	0.162285	0.142324		141	1.10572	1.16372	1.08422		-0.00056069	0.00429023	-0.00442484	random expectation
	YOL057W	0.330093	-1.42426	0.28707	1.02348		135	1.00886	0.162285	0.144864		142	1.09134	1.16251	1.07651		0.00146404	-0.00172772	-0.00346548	random expectation
	YIL040W	0.283733	NA	NA	1.0062		136	1.00886	0.162285	0.132963		143	1.12579	1.14607	1.0995		0.000464342	-0.000448336	-0.00342651	random expectation
	YBR189W	0.0648202	-1.21	0.273995	0.947521		137	0.998241	0.162285	0.14764		144	1.10012	1.16283	1.0936		0.00180495	-0.000795723	-0.00343676	random expectation
	snR33	0.124867	-0.886509	0.250038	0.914184		138	1.01057	0.162285	0.14764		145	1.08447	1.13626	1.08905		0.00142732	0.00325216	0.000723884	random expectation
	YCR030C	0.17364	NA	NA	0.992042		139	1.01231	0.162285	0.1451		146	1.07585	1.17106	1.08003		0.00213258	0.00332372	5.5722e-05	random expectation
	snR17a	0.331199	-1.0104	0.284184	NA		140	1.02125	0.162285	0.159776		147	1.08734	1.15626	1.06138		0.00133995	-0.00199183	0.00128079	random expectation
	Q0085	0	-0.811666	0.343658	0.821326		141	1.02125	0.162285	0.1451		148	1.07871	1.16605	1.09834		-0.00209508	-0.00613665	0.00434119	random expectation
	YOR117W	0.160652	-1.8044	0.29504	1.00923		142	1.02125	0.162285	0.1451		149	1.08062	1.17245	1.08836		-0.00229743	-0.00433086	-0.00749119	random expectation
	YBR017C	0.117715	-1.20393	0.240326	1.01007		143	1.02125	0.162285	0.1451		150	1.10274	1.17182	1.08498		0.00449879	0.0017546	-0.00061726	random expectation
	YEL040W	0.343569	-0.978086	0.264677	0.958753		144	1.01231	0.162285	0.14764		151	1.09308	1.16989	1.08992		-0.00267389	0.00496566	0.00179908	random expectation
	YKL054C	0.236921	-1.62469	0.363998	0.89182		145	1.01231	0.162285	0.150179		152	1.07848	1.17946	1.12855		-0.000422435	-0.00296829	0.00554572	random expectation
	YLR138W	0.204282	-1.50407	0.304087	0.964986		146	1.01231	0.162285	0.149335		153	1.09722	1.15117	1.0659		-0.000146303	-0.000584664	-0.00199566	random expectation
	snR161	0.0949224	-1.06793	0.230431	0.94844		147	1.01231	0.162285	0.151875		154	1.09146	1.13756	1.10769		0.000671256	0.00244254	-0.00245117	random expectation
	YNL209W	0.0534974	-1.04358	0.317756	0.900711		148	1.01231	0.162285	0.149335		155	1.09344	1.17251	1.08013		-0.00193102	0.00402502	0.00245937	random expectation
	YDL122W	0.244221	-1.3826	0.279986	0.974405		149	1.01231	0.162285	0.134659		156	1.11273	1.16359	1.09353		-0.00151284	0.000103667	0.00289215	random expectation
	YAL035W	0.236514	-1.74263	0.332449	0.925664		150	1.01231	0.162285	0.137199		157	1.08345	1.17291	1.0837		0.00189199	-3.61816e-05	0.00256024	random expectation
	YBR298C	0.107973	NA	NA	1.02193		151	1.00337	0.162285	0.139738		158	1.0856	1.15024	1.08903		-0.00130103	-0.0017528	0.00556959	random expectation
	YNL088W	0.126253	-1.42461	0.290575	1.00043		152	1.00337	0.162285	0.142278		159	1.0863	1.16187	1.07732		-0.00105587	0.000915279	-0.000419123	random expectation
	YER123W	0.123208	-1.35281	0.247657	0.982349		153	1.00337	0.162285	0.139738		160	1.05762	1.165	1.09068		-0.00101881	0.00507384	-0.0031974	random expectation
	YNL173C	0.27866	-1.43483	0.258817	0.976331		154	1.00337	0.162285	0.139738		161	1.09915	1.17603	1.07017		-0.00120186	0.00156013	-0.00342718	random expectation
	YDR507C	0.297087	-1.35455	0.273551	0.968574		155	1.00337	0.162285	0.139738		162	1.08391	1.14569	1.07873		-0.00161117	0.000635182	0.000708559	random expectation
	YDR238C	0.157653	-1.2996	0.300606	0.992082		156	1.00337	0.162285	0.137199		163	1.10583	1.15877	1.09676		4.51153e-05	0.00435916	-0.00338923	random expectation
	YLR194C	0.00131847	-1.21198	0.229476	1.00397		157	1.00337	0.162285	0.134659		164	1.07736	1.15	1.08374		-0.000285527	0.000238559	0.00304268	random expectation
	YAL042W	0.319952	-1.81277	0.298596	NA		158	1.00337	0.162285	0.134659		165	1.08473	1.14498	1.04894		0.000961507	0.00331091	-0.00390057	random expectation
	YHR088W	0.0337317	-1.41233	0.299722	0.974259		159	0.992743	0.162285	0.134659		166	1.08796	1.17491	1.07785		0.00149645	-0.00176256	-0.00305256	random expectation
	YML072C	0.213964	-1.4872	0.322623	0.988865		160	0.992743	0.162285	0.134659		167	1.09294	1.17127	1.08442		0.00247971	-0.000729392	-0.000750173	random expectation
	YMR146C	0.0661221	-1.59206	0.33284	0.99741		161	0.992743	0.162285	0.134659		168	1.08757	1.17168	1.06266		-0.000831568	-0.00158659	0.00455414	random expectation
	YOR063W	0.0868981	-0.902987	0.361262	0.918051		162	0.992743	0.162285	0.134659		169	1.09293	1.14908	1.06496		0.000351066	0.00393403	0.000837391	random expectation
	YNL189W	0.139361	-1.17427	0.280685	1.00331		163	0.992743	0.142228	0.137199		170	1.08955	1.15251	1.09427		0.000431809	0.00813498	-0.0073935	random expectation
	YJL034W	0.165793	-1.2373	0.337145	0.958746		164	0.992743	0.142228	0.151875		171	1.09353	1.17412	1.10251		-0.000664858	-0.00466348	-0.0025823	random expectation
	YDR128W	0.288529	-1.14682	0.186636	1.03444		165	0.992743	0.142228	0.151875		172	1.0798	1.17533	1.11423		-0.0011452	-0.00300284	-0.00207682	random expectation
	YLR454W	0.0382745	-1.13129	0.197977	1.02884		166	0.992743	0.142228	0.151875		173	1.08007	1.15327	1.06835		-0.00159565	0.0016071	0.00457469	random expectation
	snR50	0.0223816	-1.13908	0.183566	0.933328		167	0.992743	0.142228	0.151875		174	1.09953	1.19027	1.09411		-0.00126132	-0.00717163	0.00284628	random expectation
	YNL031C	0.313807	-1.1119	0.335062	0.934271		168	0.992743	0.142228	0.151875		175	1.10208	1.15211	1.07937		-0.000172778	-0.00107119	-0.00624352	random expectation
	YGR282C	0.143199	-1.53225	0.334154	1.00334		169	1.00337	0.142228	0.154414		176	1.06927	1.17862	1.06912		-0.00154721	0.00316185	-0.00420552	random expectation
	YKR018C	0.279126	-1.2555	0.244975	1.01193		170	1.00337	0.142228	0.151031		177	1.10196	1.16464	1.10809		0.00118061	0.00357903	0.00175537	random expectation
	YAL040C	0.196499	NA	NA	0.985503		171	1.00337	0.142228	0.151031		178	1.08051	1.16524	1.06486		0.00133536	-7.23508e-05	0.00135379	random expectation
	YDR060W	0.231941	-1.3826	0.295715	0.972708		172	1.00337	0.142228	0.151031		179	1.09011	1.16241	1.0538		-0.0014025	-0.000743725	-0.000964873	random expectation
	YBR181C	0.271053	-1.1897	0.240993	0.922381		173	1.00337	0.142228	0.151031		180	1.0853	1.15333	1.07288		-0.000592627	-0.000765472	-0.0023732	random expectation
	YDR170C	0.165141	-1.27563	0.290554	0.994908		174	1.00337	0.142228	0.147648		181	1.1099	1.15278	1.05628		-0.00132284	-0.00105401	-0.00601758	random expectation
	YLL034C	0.210039	-1.25103	0.249757	0.998865		175	1.00337	0.142228	0.126994		182	1.09194	1.1471	1.09246		-0.000812563	0.00132922	-0.000352553	random expectation
	YMR116C	0.0744863	-0.859781	0.365388	NA		176	1.00337	0.101941	0.112318		183	1.08763	1.16223	1.04761		0.000558154	0.00125174	-0.00122221	random expectation
	YHR174W	0.0743296	-0.886689	0.358279	0.896291		177	1.00337	0.101941	0.114857		184	1.08015	1.16821	1.09181		-0.00166914	-0.00235513	0.00100852	random expectation
	YER056C	0.240714	-1.15022	0.30239	0.956384		178	1.00337	0.101941	0.12615		185	1.08007	1.17961	1.0684		0.00300241	0.00138744	0.00111018	random expectation
	YLL008W	0.185692	-1.37458	0.302056	0.940175		179	1.00337	0.101941	0.111474		186	1.09172	1.15875	1.06659		0.000981856	-0.00169842	0.00285303	random expectation
	YOL086C	0.167329	-1.12021	0.322902	0.901916		180	1.00337	0.101941	0.0967979		187	1.11986	1.17882	1.0996		0.00279474	0.00212127	0.0012757	random expectation
	YJR016C	0.156016	-0.767196	0.36244	0.965508		181	1.00337	0.0200575	0.0967979		188	1.0738	1.17824	1.07433		0.000277556	0.00553112	0.00453471	random expectation
	YKR092C	0.334105	-1.48373	0.332252	0.948397		182	1.00337	0.0200575	0.0993374		189	1.09296	1.15464	1.08238		0.00192215	-0.00395836	0.00887352	random expectation
	snR60	0.00964304	-1.01457	0.152149	NA		183	1.00337	0.0200575	0.0993374		190	1.08898	1.16677	1.0858		0.00168507	0.000532602	0.00561187	random expectation
	YBL008W	0.162504	-1.25223	0.20313	1.02491		184	0.992743	0.0200575	0.0967979		191	1.08696	1.18771	1.0882		-0.000556754	-0.000948022	0.00136205	random expectation
	YDL125C	0.181499	-1.03046	0.226972	0.997662		185	0.983802	0.0200575	0.0942583		192	1.08755	1.16394	1.09147		-0.000733869	-0.00409076	-0.00271372	random expectation
	YOL081W	0.373868	NA	NA	1.0137		186	0.983802	0.0200575	0.0942583		193	1.08799	1.15902	1.10645		0.000757678	-0.00275116	0.00817959	random expectation
	YOR106W	0.246108	NA	NA	0.98999		187	0.983802	0.0200575	0.0795822		194	1.09347	1.16934	1.0929		0.000232449	-0.00223196	0.00648335	random expectation
	YJR045C	0.18036	-0.973516	0.364371	0.958982		188	0.994425	0.0200575	0.0821217		195	1.08262	1.17885	1.06334		0.000669754	-0.0067052	-0.00361958	random expectation
	tR(ACG)J	0.165869	-1.04244	0.293969	0.967097		189	0.994425	0.0200575	0.0821217		196	1.08653	1.15738	1.11178		0.000451232	0.00322212	0.00373295	random expectation
	YDR190C	0.146734	-1.2781	0.271829	0.999623		190	0.994425	0.0200575	0.0674456		197	1.07013	1.16631	1.10868		0.000522396	0.0022203	0.000552594	random expectation
	YJL008C	0.118854	-1.49509	0.297569	NA		191	0.994425	0.0200575	0.0906387		198	1.09721	1.16237	1.10361		0.00147812	-0.00433609	-0.00482964	random expectation
	snR17b	0.0304586	-0.971867	0.284956	0.91128		192	0.994425	0.0200575	0.0906387		199	1.10912	1.18973	1.07901		0.000648179	0.00585134	0.00409757	random expectation
	YIL022W	0.239754	-1.24203	0.290923	0.978923		193	0.994425	0.0200575	0.0931783		200	1.09112	1.16608	1.04939		0.000530888	-0.00171948	-0.00213835	random expectation
	YER047C	0.329617	NA	NA	NA		194	1.00337	0.0200575	0.0931783		201	1.08474	1.14633	1.09438		-0.000136468	-0.00101487	-0.000214812	random expectation
	YGL077C	0.158573	NA	NA	0.981614		195	1.00337	0.0200575	0.105315		202	1.09673	1.15925	1.09017		-0.000559828	-0.00580971	0.00264681	random expectation
	YKR002W	0.17431	NA	NA	0.998449		196	0.989248	0.0200575	0.105315		203	1.09155	1.18749	1.05999		0.000531096	0.00301486	0.00169932	random expectation
	snR9	0.192683	-1.12912	0.239814	0.901499		197	0.999871	0.0200575	0.105315		204	1.07306	1.14879	1.08476		0.00216173	0.00277043	-0.00565985	random expectation
	YGL076C	0.13994	-1.08906	0.232932	NA		198	0.999871	0.0200575	0.108698		205	1.07833	1.15286	1.10708		0.00079751	-0.00144156	-0.00370546	random expectation
	snR58	0.0748748	-0.870256	0.209594	0.980906		199	0.999871	0.0200575	0.112082		206	1.08704	1.15736	1.10461		-0.0019078	0.00183169	0.00391183	random expectation
	YEL031W	0.183562	-1.21603	0.324249	0.982772		200	0.999871	0.0200575	0.124218		207	1.08288	1.18695	1.06201		-0.00153628	0.000522938	-0.00615471	random expectation
	YCR077C	0.269542	-1.23135	0.270362	1.01673		201	1.01943	0.0200575	0.121679		208	1.09865	1.14955	1.08966		0.00129708	-0.00370555	-0.00202714	random expectation
	YJL186W	0.387649	NA	NA	1.03436		202	1.01943	0.0200575	0.119139		209	1.07656	1.17812	1.12066		0.00235534	0.000928707	-0.00346815	random expectation
	YCR041W	0.0335469	NA	NA	NA		203	1.01943	0.0200575	0.13104		210	1.08981	1.17597	1.07129		0.000155841	0.00549791	0.00425066	random expectation
	YFL023W	0.31132	-1.43023	0.249078	0.964289		204	1.01943	0.0200575	0.145716		211	1.09119	1.17846	1.09301		-0.000902399	-7.71077e-05	-0.0011213	random expectation
	YHR092C	0.102112	NA	NA	0.918732		205	1.01049	0.0200575	0.148255		212	1.10955	1.15174	1.09865		-0.000847197	-0.00436822	-0.000160008	random expectation
	YPL049C	0.460041	-1.20237	0.270076	0.987224		206	1.01049	0.0200575	0.162931		213	1.08519	1.16738	1.07238		0.000462825	-0.0012026	0.00657021	random expectation
	YKL039W	0.239347	-1.36823	0.284126	1.00012		207	1.01049	0.0200575	0.165471		214	1.10904	1.15769	1.11085		-0.0010328	-0.00734577	0.00226821	random expectation
	snR67	0	-1.11366	0.282531	0.94768		208	1.01049	0.0200575	0.165471		215	1.10121	1.16021	1.06579		0.00210944	0.00707937	-0.00748858	random expectation
	YHR016C	0.296962	NA	NA	0.994975		209	1.01049	0.0200575	0.188664		216	1.06685	1.13869	1.07869		-0.000737995	-0.00255258	0.00356361	random expectation
	YER006W	0.132566	-1.79481	0.311026	0.978738		210	1.01049	0.0200575	0.188664		217	1.072	1.17993	1.09352		0.00149721	-0.000260427	0.0015152	random expectation
	YGL148W	0.188128	-1.30966	0.312337	1.00549		211	1.01049	0.0200575	0.188664		218	1.10711	1.16174	1.07589		0.000643307	0.00193971	0.000970315	random expectation
	YPR074C	0.194858	-1.04761	0.366416	0.986799		212	1.01049	0.0402301	0.188664		219	1.09347	1.17828	1.04511		0.00127095	-0.00264547	0.00194377	random expectation
	snR68	0.00741639	-0.989223	0.24644	0.910747		213	1.01049	0.0402301	0.186124		220	1.09742	1.17354	1.07705		0.00181787	-0.00142308	-0.0072018	random expectation
	YER131W	0.0769504	-1.39891	0.273005	0.922391		214	1.01049	0.0402301	0.171448		221	1.08995	1.14774	1.0827		0.000151033	0.00164607	-0.00105292	random expectation
	YKL120W	0.214115	-1.29265	0.307818	1.00436		215	1.01049	0.0402301	0.168909		222	1.09114	1.1788	1.0697		-0.00109121	0.00100915	-0.00550298	random expectation
	YNL313C	0.372867	-1.23995	0.245678	1.02875		216	1.01049	0.0402301	0.168909		223	1.08878	1.16667	1.06546		-0.00117445	-0.00113691	0.000769723	random expectation
	YKR095W	0.276455	-1.32726	0.253439	0.992201		217	1.01049	0.0402301	0.168909		224	1.08801	1.16073	1.09585		0.00118494	0.00246354	-0.00114185	random expectation
	YLR438W	0.207825	-1.18647	0.287795	NA		218	1.01049	0.0402301	0.171448		225	1.11244	1.13773	1.07911		-0.00176368	0.00220867	-0.00604912	random expectation
	snR65	0.111857	-1.17768	0.22803	0.981257		219	0.999871	0.0402301	0.168909		226	1.09438	1.15278	1.08801		0.000797311	-0.00232545	0.000671936	random expectation
	YCR106W	0	NA	NA	1.04246		220	0.999871	0.0402301	0.168909		227	1.09415	1.15201	1.07734		-0.000768423	-0.00305481	-0.00297019	random expectation
	YOR198C	0.0620409	-1.43409	0.318214	0.959342		221	0.999871	0.0402301	0.172292		228	1.10279	1.16527	1.09534		-0.00062583	0.00126969	0.000462441	random expectation
	YJL082W	0.217758	-1.29811	0.223074	1.00905		222	0.990931	0.0402301	0.174832		229	1.1043	1.16158	1.07551		-0.00153231	0.0049556	0.00148928	random expectation
	YHR189W	0.315452	-1.31453	0.209161	1.02613		223	0.990931	0.0402301	0.174832		230	1.08658	1.1628	1.07716		0.00117489	0.00221096	0.00164715	random expectation
	YDR364C	0.206984	NA	NA	1.02391		224	0.990931	0.0402301	0.177371		231	1.09148	1.15515	1.06891		0.000519272	0.000536575	0.00368324	random expectation
	YML106W	0.0975599	-1.49291	0.328421	0.988421		225	0.990931	0.0402301	0.177371		232	1.07264	1.17225	1.05309		-2.31311e-06	0.00362147	-0.00341231	random expectation
	YJL109C	0.208097	-1.14107	0.270603	1.01146		226	0.990931	0.0402301	0.177371		233	1.09356	1.15264	1.08177		-0.00150697	0.00461958	0.00284412	random expectation
	YPL268W	0.312185	-1.16433	0.161478	1.0237		227	0.990931	0.0402301	0.174832		234	1.09072	1.16427	1.04355		-0.00265491	-0.000889672	-0.00259244	random expectation
	YDR365C	0.149348	-1.80146	0.322697	0.949732		228	0.990931	0.0402301	0.162695		235	1.06784	1.15195	1.1026		0.000220035	-0.00125057	0.007889	random expectation
	YGL088W	0.10718	NA	NA	NA		229	0.990931	0.0402301	0.165235		236	1.09458	1.18112	1.06033		0.00198649	-0.00152996	-0.00358818	random expectation
	Q0130	0	-0.716158	0.350703	0.845728		230	0.990931	0.0402301	0.165235		237	1.09096	1.16334	1.06859		-0.0012659	0.000540314	0.000543018	random expectation
	YKL028W	0.271073	-1.30467	0.224024	0.939237		231	0.990931	0.0402301	0.165235		238	1.10894	1.1555	1.05761		-0.00031409	0.000487661	-0.00816439	random expectation
	YKL172W	0.157495	-2.21554	0.290539	0.91883		232	0.990931	0.0201726	0.162695		239	1.11534	1.16307	1.0913		-0.000700026	0.00246908	0.000934471	random expectation
	YKR054C	0.23309	NA	NA	1.02812		233	0.990931	0.0201726	0.165235		240	1.08699	1.1918	1.05968		-0.00067382	0.00177028	-3.34194e-05	random expectation
	YGR101W	0.169942	-1.11912	0.20104	1.01813		234	0.990931	0.0201726	0.165235		241	1.1063	1.14105	1.09864		-0.00101953	-0.000416562	-0.0021772	random expectation
	snR34	0.193736	-1.00139	0.265313	0.942391		235	0.999871	0.0201726	0.165235		242	1.08128	1.16172	1.08818		0.000814952	-0.00222406	0.0036459	random expectation
	YDR225W	0.0354683	-2.16806	0.228912	0.954133		236	0.999871	0.0403452	0.165235		243	1.09444	1.1775	1.08183		-0.00191018	-0.00325181	0.00783818	random expectation
	YER070W	0.166404	-0.994306	0.321675	0.999971		237	0.999871	0.0403452	0.165235		244	1.09266	1.1564	1.05237		-0.00197546	-0.00288138	-0.00354953	random expectation
	YER162C	0.294809	NA	NA	0.98359		238	0.989248	0.0403452	0.162695		245	1.08612	1.14983	1.10064		0.000303577	0.0030675	-0.00277086	random expectation
	YFR055W	0	-1.32536	0.275546	NA		239	0.999871	0.0403452	0.165235		246	1.07984	1.16729	1.10158		-0.00239069	-0.00102047	-0.00135689	random expectation
	YDR232W	0.216361	-0.99327	0.274962	1.00826		240	0.999871	0.0403452	0.165235		247	1.09816	1.1595	1.0934		-0.000793978	-0.00472476	-0.00353935	random expectation
	YNL037C	0.153849	-1.2568	0.322303	1.02026		241	0.999871	0.0403452	0.153942		248	1.07865	1.15358	1.03675		-0.00179638	0.00136157	-0.000631223	random expectation
	YNL139C	0.270562	NA	NA	NA		242	0.999871	0.0403452	0.153942		249	1.10229	1.17403	1.10244		-0.000307437	-0.00241283	0.000834768	random expectation
	YDR518W	0.0408488	-1.43443	0.274313	1.01849		243	1.01049	0.0403452	0.151402		250	1.0808	1.15789	1.08364		-0.00327203	-0.00471346	-0.00426193	random expectation
	snR189	0.105574	-1.1895	0.236172	0.917119		244	1.01049	0.0403452	0.148863		251	1.08723	1.1827	1.09598		-0.00193792	-0.000810012	0.00309827	random expectation
	YML075C	0.17295	NA	NA	0.996325		245	1.01049	0.0403452	0.134187		252	1.07806	1.16059	1.07197		0.000710753	-6.19655e-05	-0.00190859	random expectation
	YNR039C	0.230161	-1.28544	0.228475	1.01231		246	1.02461	0.0403452	0.131647		253	1.09484	1.17001	1.06835		0.000416632	-0.000959046	-0.00286356	random expectation
	YLR106C	0.157141	-1.28908	0.293884	0.990915		247	1.01399	0.0403452	0.129108		254	1.08411	1.17428	1.08629		0.00214717	0.000959508	0.00407995	random expectation
	YLR244C	0.0551889	-1.23677	0.32189	0.983002		248	1.01399	0.0403452	0.125724		255	1.08519	1.16156	1.06273		0.00113719	-0.000132012	0.000747113	random expectation
	snR11	0.239822	-0.86665	0.343908	0.910865		249	1.01399	0.0403452	0.137017		256	1.07967	1.14036	1.07654		0.000710778	0.00358056	0.00256216	random expectation
	YOR123C	0.158337	-1.66147	0.31663	0.92685		250	1.01399	0.0403452	0.122341		257	1.07257	1.13522	1.10246		0.000417786	0.00133645	0.00130579	random expectation
	YKL082C	0.125283	-2.29048	0.266384	NA		251	1.00337	0.0403452	0.122341		258	1.08684	1.18474	1.06031		0.000511368	4.215e-05	-0.00863046	random expectation
	YMR250W	0.335366	NA	NA	1.0048		252	1.00337	0.0403452	0.122341		259	1.08931	1.14169	1.09622		-0.000267619	-0.00212944	0.0109058	random expectation
	YKL029C	0.360041	-1.09782	0.340995	NA		253	1.00337	0.0403452	0.125117		260	1.08428	1.16005	1.10094		0.000789859	-0.000862748	0.000555221	random expectation
	YGL021W	0.206552	-1.20176	0.205415	1.02009		254	1.00337	0.0403452	0.11044		261	1.09886	1.16038	1.09644		0.00308432	-0.0017993	-6.27422e-05	random expectation
	YFR010W	0.0867213	-1.2229	0.238336	1.00215		255	1.00337	0.0403452	0.107901		262	1.08917	1.17489	1.08578		0.000672158	0.000646257	-0.00384736	random expectation
	YML098W	0.392631	-2.34456	0.239004	0.932828		256	1.00337	0.0403452	0.0932247		263	1.10334	1.1986	1.08366		0.00102953	-0.0040474	0.00609197	random expectation
	YHR143W	0.23124	-1.4605	0.289227	0.914244		257	1.00337	0.0403452	0.113878		264	1.08099	1.13964	1.07569		0.000872177	-0.00184429	-0.000480744	random expectation
	NME1	0.0177655	-0.780318	0.345332	0.924256		258	0.994425	0.0403452	0.117262		265	1.09071	1.16404	1.05083		0.0010911	0.00235987	-7.90745e-05	random expectation
	YBR059C	0.261515	-1.29483	0.257954	1.00936		259	1.00505	0.0403452	0.0940686		266	1.09382	1.15017	1.09546		-0.000590064	0.00576251	0.00232814	random expectation
	YGL078C	0.242666	-1.18149	0.259689	0.944949		260	1.00505	0.0403452	0.091529		267	1.10131	1.15182	1.10851		0.00199888	-0.00267848	0.00211612	random expectation
	YHL015W	0.200002	-1.5176	0.290256	0.913649		261	1.00505	0.0403452	0.0940686		268	1.09434	1.19257	1.06806		0.0016138	0.00493699	-0.00219574	random expectation
	YDR226W	0.155083	-1.51393	0.336618	0.989395		262	1.01567	0.0201726	0.0940686		269	1.09336	1.16938	1.09591		-0.000770644	0.0063857	0.000220669	random expectation
	YDR150W	0.150644	-1.13793	0.207113	NA		263	1.01567	0.0201726	0.0940686		270	1.07208	1.16561	1.0721		0.00116854	0.00111852	0.000110359	random expectation
	YML048W	0.241102	-1.4694	0.328866	0.994077		264	1.02629	0.0201726	0.0940686		271	1.08221	1.17924	1.07533		0.000282823	-0.00513302	-0.00115644	random expectation
	snR85	0.0901024	-1.35225	0.253524	0.972395		265	1.02629	0.0201726	0.0940686		272	1.10735	1.17857	1.12484		-0.00139694	0.00107213	-0.00268502	random expectation
	YGR032W	0.15857	NA	NA	1.00566		266	1.02629	0.0201726	0.0940686		273	1.09948	1.14691	1.09271		0.00229818	0.00832807	-0.00254839	random expectation
	YNL085W	0.212834	-1.1087	0.25617	1.0092		267	1.02629	0.0201726	0.0940686		274	1.08187	1.18081	1.07392		-0.00220945	-0.00165072	0.00265564	random expectation
	YPR003C	0.156413	-1.20914	0.181908	1.03525		268	1.02629	0.0201726	0.091529		275	1.07651	1.17166	1.09379		0.00104718	-0.00162939	0.00253433	random expectation
	YOR187W	0.147423	-1.23487	0.352685	0.999724		269	1.02629	0.0201726	0.091529		276	1.10846	1.17149	1.06881		0.000802431	-0.0042996	0.0074914	random expectation
	YJL042W	0.338455	-1.16489	0.232856	1.00649		270	1.02629	0.0201726	0.0940686		277	1.09062	1.15525	1.08015		0.00254033	0.000328218	-0.00255376	random expectation
	YBR073W	0.0275857	-1.26171	0.257854	1.0085		271	1.02629	0.0201726	0.0940686		278	1.0968	1.16857	1.10531		5.62762e-05	0.000677719	0.00315482	random expectation
	YKL176C	0.277122	-1.23992	0.253436	1.01237		272	1.03523	0.0201726	0.091529		279	1.10144	1.15937	1.08932		0.000694881	0.00427401	0.00151894	random expectation
	YDR422C	0.164346	-1.19854	0.225356	1.00896		273	1.04586	0.0201726	0.0940686		280	1.10513	1.13413	1.07023		0.00409094	0.00716754	0.00355075	random expectation
	YMR162C	0.125249	-1.20688	0.207935	1.01629		274	1.04586	0.0201726	0.091529		281	1.10462	1.13846	1.08706		-0.00178932	0.000891762	-0.00520088	random expectation
	YGL049C	0.113011	-1.31524	0.266785	0.976003		275	1.04586	0.0201726	0.0889895		282	1.09224	1.16705	1.05774		-0.000653515	0.00545538	0.000978576	random expectation
	YGL065C	0.256853	NA	NA	1.01456		276	1.04586	0.0201726	0.0889895		283	1.10218	1.15228	1.09962		-0.000270371	-0.000760585	0.0042227	random expectation
	YER049W	0.147594	NA	NA	1.00647		277	1.03692	0.0201726	0.103666		284	1.08302	1.17396	1.08415		-0.000198745	-0.00193418	-0.00146223	random expectation
	YPR188C	0.149835	-1.34189	0.215376	0.98978		278	1.03692	0.0201726	0.104509		285	1.092	1.16711	1.08815		-2.05142e-05	-0.0030089	-0.000478156	random expectation
	YDR123C	0.242067	-1.46739	0.23576	1.00018		279	1.03692	0.0201726	0.10197		286	1.08924	1.15398	1.07947		0.000546143	0.0044135	-0.00186146	random expectation
	YBR008C	0.0750671	NA	NA	1.00439		280	1.02798	0.0201726	0.10197		287	1.06503	1.16191	1.09508		-0.00242544	0.00124589	0.00159375	random expectation
	YDR037W	0.000564682	-1.17326	0.355414	0.964858		281	1.02798	0.0201726	0.104509		288	1.07624	1.14967	1.0708		-0.000214115	-0.0020116	0.0002964	random expectation
	YOR204W	0.132115	-0.946372	0.326212	NA		282	1.02798	0.0201726	0.104509		289	1.08281	1.16032	1.1039		-0.00176153	-0.00180377	0.0026977	random expectation
	YFL033C	0.355735	-1.2123	0.208512	1.02092		283	1.02798	0.0201726	0.104509		290	1.07616	1.16486	1.10093		-0.00060216	0.00433869	-0.00113746	random expectation
	YCR092C	0.256333	NA	NA	1.03469		284	1.02798	0.0201726	0.104509		291	1.08573	1.17749	1.08804		0.000502315	-0.00533853	-0.000727713	random expectation
	YLR206W	0.249789	NA	NA	0.931291		285	1.02798	0.0201726	0.119186		292	1.08542	1.15319	1.07482		-0.00367366	0.00298804	0.00266483	random expectation
	YMR231W	0.222637	NA	NA	1.02479		286	1.02798	0	0.133862		293	1.0762	1.15516	1.06835		0.0011616	0.00099068	-0.00249712	random expectation
	YHR001W	0.207385	-1.19606	0.196297	1.02387		287	1.02798	0	0.133862		294	1.0992	1.15233	1.06287		0.00162824	0.0032951	0.000808249	random expectation
	YBR158W	0.201262	-1.16576	0.236898	1.00209		288	1.02798	0	0.133862		295	1.10399	1.16996	1.09433		-4.19677e-05	-0.00596018	0.000326039	random expectation
	YGR175C	0.164541	-1.14912	0.294382	0.953089		289	1.01735	0	0.131322		296	1.08889	1.17172	1.08932		0.00144171	0.0021949	-0.00202076	random expectation
	YMR031C	0.279683	-1.5037	0.286746	NA		290	1.00841	0	0.131322		297	1.10165	1.16188	1.07931		0.00159087	-0.00135693	-0.0043513	random expectation
	YPL149W	0.246434	NA	NA	1.02212		291	1.00841	0	0.121961		298	1.08663	1.19341	1.07689		-0.00240867	-0.00518603	-0.00249469	random expectation
	YGR192C	0.25965	-0.596925	0.328179	0.880503		292	1.00841	0	0.136638		299	1.08345	1.17421	1.09429		0.00134479	-0.00327734	0.0109333	random expectation
	YDR345C	0.0526644	-1.06842	0.293397	0.888542		293	0.997791	0	0.151314		300	1.09426	1.15735	1.10777		-0.00198276	-0.00551951	-0.00174989	random expectation
	YGL194C	0.311245	NA	NA	0.970482		294	0.997791	0	0.151314		301	1.10192	1.16434	1.05957		0.00173688	-0.0057507	-0.00254747	random expectation
	YLR167W	0.0286472	-1.3264	0.267513	0.894092		295	0.988851	0	0.151314		302	1.08242	1.15002	1.06319		-0.00129998	-0.00685717	-0.00465067	random expectation
	YDL042C	0.183372	-1.20646	0.213298	NA		296	0.988851	0	0.154697		303	1.08455	1.14813	1.0977		-0.00301153	-0.00413469	0.00468999	random expectation
	YDL154W	0.435393	NA	NA	1.02986		297	0.988851	0	0.154697		304	1.08527	1.16591	1.07341		0.000465579	-0.00710801	-0.00385285	random expectation
	Q0045	0	-0.969566	0.0786473	NA		298	0.979911	0	0.157237		305	1.08089	1.18679	1.08014		-0.00179674	0.00679741	-0.0013643	random expectation
	YLR293C	0.105133	-0.824867	0.312125	0.969713		299	0.990534	0	0.142561		306	1.09541	1.17225	1.0701		-0.000798569	-0.00520272	-0.000466096	random expectation
	snR82	0.274	-0.91658	0.337614	0.925724		300	0.990534	0	0.142561		307	1.09673	1.17823	1.08248		0.00129885	0.00383296	-0.00352379	random expectation
	snR48	0.533189	-1.07043	0.181651	0.890201		301	0.990534	0	0.142561		308	1.08607	1.18764	1.10024		-0.00122766	0.00251051	-0.00227137	random expectation
	YIL157C	0.437131	-1.41451	0.248755	NA		302	0.990534	0	0.142561		309	1.07403	1.17501	1.08329		0.000422524	-0.00141076	0.00221364	random expectation
	YLR357W	0.157962	-1.27408	0.241296	NA		303	0.990534	0	0.127884		310	1.08294	1.16606	1.10006		0.00102371	0.00465384	-0.00181438	random expectation
	YPL093W	0.180813	-1.26292	0.295261	0.98231		304	0.983659	0	0.127884		311	1.08375	1.15377	1.09954		0.00131121	0.000107318	-0.00443785	random expectation
	YJR145C	0.0658728	-1.02084	0.254132	0.950022		305	1.00322	0	0.127884		312	1.08333	1.155	1.08513		-0.00187328	-0.0030569	-0.00228302	random expectation
	YBR278W	0.254576	-1.3587	0.229549	NA		306	0.990898	0	0.130424		313	1.07832	1.17785	1.06011		-0.000557944	0.00880913	0.000741912	random expectation
	YPR133C	0.148471	-1.45532	0.288951	0.981729		307	0.990898	0	0.107231		314	1.09301	1.16617	1.09631		-0.000557136	0.000450371	0.0014906	random expectation
	YLR075W	0.0562397	-0.648306	0.378634	NA		308	0.999838	0	0.103847		315	1.08883	1.15481	1.05854		-0.00061491	-0.00123224	-0.00135737	random expectation
	YER149C	0.149583	-1.20655	0.203761	NA		309	0.989215	0	0.103847		316	1.09671	1.15311	1.09132		-0.00189944	0.00300851	0.000751702	random expectation
	YER125W	0.13865	-1.2211	0.331282	0.985669		310	0.989215	0	0.103847		317	1.08107	1.16389	1.07854		0.00077795	-0.00221886	-0.0021283	random expectation
	YPL004C	0.248402	-1.24997	0.308639	0.981104		311	0.989215	0	0.101308		318	1.08367	1.1713	1.09439		0.000460728	-0.00292084	0.00855079	random expectation
	YBL068W	0.120357	-1.16721	0.203478	1.02568		312	0.978592	0	0.115984		319	1.09805	1.17879	1.12635		-0.000977273	0.00207058	-0.00166891	random expectation
	YHR063C	0.203217	-1.16997	0.211495	1.02923		313	0.978592	0	0.115984		320	1.097	1.15597	1.08804		0.00172812	0.000189496	-0.0030158	random expectation
	YGL202W	0.175143	-1.20237	0.324485	0.987572		314	0.967969	0	0.115984		321	1.09665	1.16882	1.07513		0.000831029	-0.000789827	0.0033511	random expectation
	YIL136W	0.367258	-1.25407	0.199941	0.988492		315	0.967969	0	0.13066		322	1.08628	1.18457	1.04324		-0.00222917	-0.00318547	-0.00214899	random expectation
	YML020W	0.2905	NA	NA	1.00092		316	0.967969	0	0.1332		323	1.08901	1.17428	1.042		-0.00149729	0.000256072	-0.00240208	random expectation
	snR5	0.0147904	-0.96964	0.271864	0.922267		317	0.967969	0.0404016	0.1332		324	1.09889	1.17226	1.05297		-0.00270322	-0.00318323	0.00124232	random expectation
	YLR147C	0.176961	NA	NA	0.986803		318	0.967969	0.0404016	0.135739		325	1.09458	1.16859	1.04478		-0.000159524	0.00425844	0.00574712	random expectation
	YER114C	0.224189	-1.18039	0.203045	0.992905		319	0.967969	0.0404016	0.135739		326	1.09476	1.17217	1.0531		-0.000332067	-0.00724458	0.00968769	random expectation
	YML073C	0.164062	-1.45759	0.341692	0.949607		320	0.967969	0.0404016	0.1332		327	1.08678	1.14724	1.10705		0.00161321	0.000846838	0.00317651	random expectation
	YPL131W	0.173483	-0.923106	0.389034	0.90693		321	0.967969	0.0404016	0.129816		328	1.08645	1.14907	1.10606		0.00223991	0.00332216	0.00802004	random expectation
	YER172C	0.17989	-1.16299	0.190044	1.03583		322	0.967969	0.0404016	0.129816		329	1.08445	1.17873	1.07201		-0.000111398	0.00337437	-0.0026342	random expectation
	YPR145W	0.00479769	-1.45984	0.31245	0.963507		323	0.957346	0.0404016	0.127277		330	1.07954	1.16005	1.05077		-0.00190935	-0.0012591	-0.00296246	random expectation
	YHR131C	0.20403	-1.19479	0.190914	NA		324	0.957346	0.0404016	0.127277		331	1.07826	1.16042	1.08191		0.00157089	0.000869434	-0.00673757	random expectation
	YDR049W	0.273713	-1.33017	0.23912	NA		325	0.957346	0.0404016	0.129816		332	1.08101	1.17165	1.09953		0.00217181	0.00392208	-0.00309146	random expectation
	YJL050W	0.234569	-1.34288	0.309208	0.992797		326	0.957346	0.0404016	0.129816		333	1.08068	1.15228	1.05961		0.000261721	0.00285842	-0.00597297	random expectation
	YJR047C	0.0468119	-1.2696	0.206814	0.961086		327	0.966286	0.0404016	0.11768		334	1.08302	1.18444	1.08317		-0.00330709	0.0012015	-0.00370321	random expectation
	YMR302C	0.32277	NA	NA	1.0219		328	0.966286	0.0404016	0.114296		335	1.09307	1.16445	1.08331		-0.00189329	-0.00494128	0.00145825	random expectation
	YMR070W	0.293823	NA	NA	0.959461		329	0.966286	0.0404016	0.116836		336	1.09728	1.17013	1.08154		0.00124566	-0.00166182	-0.00385695	random expectation
	YIL030C	0.164365	-1.14249	0.224979	NA		330	0.975226	0.0404016	0.116836		337	1.10193	1.16618	1.09241		-0.00152193	0.000527729	-0.000725048	random expectation
	YDR005C	0.168915	NA	NA	1.00786		331	0.975226	0.0404016	0.116836		338	1.06489	1.16284	1.09402		0.00140693	-0.00100714	-0.0046634	random expectation
	YHR004C	0.167392	NA	NA	1.0141		332	0.975226	0.0404016	0.116836		339	1.10298	1.17254	1.0975		0.00111562	-0.00153391	-0.00328427	random expectation
	YER013W	0.338037	-1.21964	0.190155	1.01273		333	0.975226	0.0404016	0.137489		340	1.08077	1.15351	1.07144		0.000862493	0.00125071	0.00218036	random expectation
	YLR150W	0.0976622	-1.15439	0.368318	0.903144		334	0.975226	0.0404016	0.137489		341	1.09772	1.17535	1.08762		-0.00213516	-0.00188167	-0.00520287	random expectation
	YFR030W	0.179074	NA	NA	1.02315		335	0.975226	0.0404016	0.146006		342	1.09237	1.17403	1.09088		-0.00119393	-0.000927682	0.00251655	random expectation
	YNL308C	0.258465	-1.60987	0.306755	0.927068		336	0.975226	0.0404016	0.13387		343	1.10728	1.15397	1.08211		-0.00127449	0.00231985	-0.00429438	random expectation
	YBR288C	0.245041	-1.31582	0.251897	1.01983		337	0.975226	0.0404016	0.136409		344	1.08908	1.15604	1.07187		0.000597716	0.00147937	0.00528773	random expectation
	YGR210C	0.174319	-1.37336	0.288131	1.00963		338	0.975226	0.0404016	0.138949		345	1.10136	1.17142	1.09036		0.000871606	0.00117173	0.000602872	random expectation
	YOL115W	0.287227	-1.12485	0.175892	0.976686		339	0.975226	0.0404016	0.141488		346	1.11965	1.16867	1.09557		0.00100761	0.00312695	-0.00427192	random expectation
	YLR029C	0.190258	-1.34862	0.322505	0.916581		340	0.984166	0.0404016	0.156165		347	1.06946	1.19973	1.11566		0.00281612	0.000189766	0.00308202	random expectation
	YMR016C	0.267538	NA	NA	0.986158		341	0.984166	0.0404016	0.156165		348	1.09465	1.15961	1.06655		-0.00117756	0.00238012	0.00285003	random expectation
	YLL026W	0.194309	-1.18353	0.273534	0.982291		342	0.984166	0.0404016	0.141488		349	1.08711	1.14015	1.08127		-0.000435702	0.00418796	-0.00186897	random expectation
	YNL243W	0.289358	-1.12637	0.248608	1.02867		343	0.975226	0.0404016	0.126812		350	1.08164	1.15495	1.09546		0.000503935	0.000537747	-0.00358885	random expectation
	YFR006W	0.271121	-1.19168	0.272209	1.0057		344	0.975226	0.0404016	0.126812		351	1.08426	1.16025	1.09046		-0.00193844	0.00355288	0.00130481	random expectation
	YPL128C	0.158848	-1.229	0.219473	1.01365		345	0.975226	0.0404016	0.141488		352	1.09726	1.16333	1.08074		0.000111478	-0.000903809	0.000754979	random expectation
	YHR205W	0.215595	-1.20619	0.281251	0.988753		346	0.966286	0.101603	0.152781		353	1.10279	1.15098	1.07986		0.000277312	0.00382545	-0.00271517	random expectation
	Q0285	0	-1.04614	0.108978	NA		347	0.966286	0.101603	0.155321		354	1.10169	1.15521	1.09317		0.000341053	-0.0059863	0.00110255	random expectation
	YJL212C	0.324564	NA	NA	1.01402		348	0.975226	0.101603	0.152781		355	1.10929	1.14364	1.09457		-0.00128882	-0.00230903	-0.0101833	random expectation
	YCR017C	0.175667	NA	NA	0.975247		349	0.955663	0.101603	0.156165		356	1.06697	1.18603	1.0856		-0.00132696	0.00691712	-0.0040631	random expectation
	YNL326C	0.320527	NA	NA	1.0309		350	0.955663	0.101603	0.156165		357	1.10593	1.1953	1.07819		0.000681494	-0.000382764	0.00156025	random expectation
	YHR084W	0.177427	-1.2875	0.233476	1.01516		351	0.955663	0.101603	0.156165		358	1.10767	1.16905	1.088		0.000939833	-0.00291653	-0.00355188	random expectation
	YMR277W	0.176245	-1.46327	0.273541	0.973446		352	0.955663	0.101603	0.170841		359	1.09736	1.14117	1.0816		-0.000472838	-0.000210681	0.00311936	random expectation
	YMR290C	0.161932	-1.31891	0.281105	NA		353	0.955663	0.141775	0.17338		360	1.11827	1.14548	1.09375		0.00102377	-0.00512495	0.000187349	random expectation
	YMR120C	0.156614	-1.12507	0.318202	0.985414		354	0.962537	0.141775	0.17338		361	1.0847	1.16729	1.12557		0.00112124	0.00524715	-0.00145194	random expectation
	YDL098C	0.137382	NA	NA	1.02108		355	0.951914	0.141775	0.17338		362	1.08613	1.1678	1.08091		0.00107213	0.00508937	-0.00184827	random expectation
	snR53	0.0221045	-0.833044	0.320056	0.949515		356	0.964239	0.141775	0.17338		363	1.08913	1.19568	1.07785		0.00212252	0.000855419	-0.00215413	random expectation
	YIL042C	0.238204	NA	NA	1.03517		357	0.964239	0.141775	0.17338		364	1.0826	1.1965	1.08996		0.001152	-0.00422128	-0.000769836	random expectation
	YOR217W	0.187401	-1.26718	0.240037	NA		358	0.951914	0.141775	0.17338		365	1.10622	1.15536	1.08982		0.000337947	0.00223842	-0.00135188	random expectation
	YBR079C	0.265628	-1.54339	0.335894	0.99347		359	0.951914	0.141775	0.196573		366	1.08285	1.1607	1.06621		0.000715162	0.000528302	-0.00464649	random expectation
	YOR290C	0.163913	-1.33772	0.287916	0.982418		360	0.951914	0.141775	0.196573		367	1.07543	1.14588	1.08384		-0.000177706	0.00239437	-0.00437949	random expectation
	YIL125W	0.127564	-1.1636	0.315587	1.00397		361	0.951914	0.141775	0.196573		368	1.10084	1.17142	1.09099		-0.00197415	-3.02751e-06	0.00671287	random expectation
	YKR067W	0.225391	-1.30834	0.237009	1.00272		362	0.951914	0.141775	0.181897		369	1.07251	1.195	1.10934		0.000747532	-0.000703168	0.00506701	random expectation
	YDR457W	0.111415	-1.18707	0.250615	0.99903		363	0.951914	0.141775	0.193798		370	1.08216	1.16505	1.11059		-0.000220357	0.00878391	0.00615778	random expectation
	YER057C	0.0490201	-1.2564	0.214992	1.01721		364	0.951914	0.141775	0.193798		371	1.0833	1.15762	1.07168		-0.00166491	0.00916689	-0.00693055	random expectation
	YML096W	0.496824	NA	NA	NA		365	0.951914	0.141775	0.179121		372	1.09417	1.18683	1.07063		-0.000153887	-0.0029629	0.00493064	random expectation
	YDR207C	0.209229	NA	NA	0.995659		366	0.942974	0.141775	0.179965		373	1.08483	1.16682	1.05983		-0.00233085	-0.00169482	-0.000547417	random expectation
	YMR309C	0.0911851	-1.16537	0.291023	1.01576		367	0.942974	0.101374	0.179965		374	1.09742	1.16837	1.07712		-0.000758889	0.00486216	-0.00263554	random expectation
	YKL203C	0.15149	NA	NA	1.03281		368	0.942974	0.101374	0.177426		375	1.10144	1.16249	1.11378		-0.000649355	-0.0024312	0.00148842	random expectation
	YHR018C	0.234272	-1.44441	0.293716	1.00868		369	0.942974	0.101374	0.180809		376	1.08498	1.16967	1.08295		0.00037745	-0.00304838	0.000349776	random expectation
	YOR254C	0.206982	-1.42525	0.290942	1.00376		370	0.942974	0.101374	0.184193		377	1.10805	1.13449	1.09423		0.0024782	-0.0030237	0.00439187	random expectation
	YDL185W	0.0660178	-1.07208	0.352352	NA		371	0.942974	0.101374	0.198869		378	1.08506	1.15586	1.07222		-0.00192146	0.00830011	0.0063349	random expectation
	YGR094W	0.197938	-1.26671	0.34951	0.972608		372	0.942974	0.101374	0.198869		379	1.08002	1.16798	1.10277		0.00230953	0.00129222	0.00264019	random expectation
	Q0250	0	-0.823087	0.343706	NA		373	0.942974	0.101374	0.198869		380	1.09903	1.14278	1.10716		-0.00160521	-0.00152659	0.00722331	random expectation
	YDR214W	0.240815	-1.48831	0.307279	0.998923		374	0.942974	0.101374	0.201408		381	1.09666	1.16663	1.07836		-0.00131771	0.00109745	0.0020019	random expectation
	YDR033W	0.127336	-0.904204	0.338624	0.942585		375	0.942974	0.101374	0.198869		382	1.083	1.18066	1.06605		0.00171189	0.00188824	-0.00147436	random expectation
	YOR098C	0.32549	-1.10825	0.246186	0.998645		376	0.942974	0.101374	0.198869		383	1.09004	1.1731	1.05161		-0.00177786	-0.00310902	0.00469985	random expectation
	YPR110C	0.22998	-1.19021	0.273763	0.988883		377	0.942974	0.101374	0.198869		384	1.08799	1.15382	1.06747		-0.000161297	-0.00108851	0.00295391	random expectation
	YJL057C	0.306425	NA	NA	1.02951		378	0.942974	0.101374	0.198869		385	1.09098	1.15516	1.07392		0.00183575	-0.00271159	0.00165791	random expectation
	YPL091W	0.199245	-1.1997	0.286137	1.00342		379	0.942974	0.101374	0.196329		386	1.09878	1.15887	1.05455		-0.00303524	0.00531165	-0.00342975	random expectation
	YER110C	0.139864	-1.22619	0.347612	0.982549		380	0.942974	0.101374	0.211005		387	1.0827	1.15265	1.09192		0.000466255	-0.000710704	0.00421185	random expectation
	YOL004W	0.170303	-1.3347	0.304802	0.99642		381	0.942974	0.101374	0.208466		388	1.0965	1.15522	1.0864		-0.00175051	-0.00127911	0.00248187	random expectation
	YKR090W	0.324194	NA	NA	1.00403		382	0.942974	0.101374	0.223142		389	1.07603	1.1777	1.08319		0.00128501	-0.00285706	0.00515451	random expectation
	YDL164C	0.052291	-1.13928	0.210573	NA		383	0.953597	0.101374	0.199949		390	1.08597	1.16659	1.10768		-0.00169705	-0.000200498	0.00583955	random expectation
	YDL171C	0.246394	-1.06341	0.30084	0.985437		384	0.953597	0.101374	0.199949		391	1.08424	1.16208	1.08014		-0.0023926	0.00145441	-0.000421125	random expectation
	snR128	0.00795933	-1.02086	0.266506	0.902757		385	0.953597	0.101374	0.176756		392	1.07496	1.16358	1.06548		-0.000495124	-0.00352831	-0.00133656	random expectation
	YCR084C	0.175638	-1.30404	0.314356	0.976659		386	0.953597	0.101374	0.174216		393	1.09509	1.16971	1.10116		-0.000939594	0.00364854	0.0043697	random expectation
	YML010W	0.19065	-1.20853	0.267222	NA		387	0.953597	0.101374	0.171677		394	1.0992	1.146	1.06043		-0.00217716	0.00388861	0.00519683	random expectation
	YPL231W	0.275373	-1.08742	0.345509	0.958643		388	0.953597	0.101374	0.169137		395	1.08199	1.1722	1.09914		0.00221662	0.00353244	0.000706847	random expectation
	YGL190C	0.230496	-1.21413	0.233232	1.00637		389	0.953597	0.101374	0.169137		396	1.09757	1.15762	1.07551		0.00108087	-0.00534202	0.00242337	random expectation
	YER147C	0.293896	NA	NA	1.03756		390	0.953597	0.121431	0.154461		397	1.09324	1.18201	1.0914		0.00153594	0.00743881	-0.00335001	random expectation
	YAL038W	0.0639269	-0.672173	0.364001	NA		391	0.953597	0.121431	0.154461		398	1.10264	1.14955	1.09063		0.0013129	0.000328187	0.000472596	random expectation
	YGL161C	0.158743	-1.17512	0.211198	1.01487		392	0.953597	0.121431	0.157		399	1.07534	1.16977	1.08604		-0.00189473	0.00522146	0.00301097	random expectation
	YJR118C	0.175764	-1.23093	0.210033	0.984821		393	0.962537	0.121431	0.157		400	1.082	1.16295	1.07154		-0.000921957	0.00296689	0.000666706	random expectation
	YAL023C	0.183152	-1.07814	0.286832	1.00308		394	0.962537	0.121431	0.157		401	1.08849	1.17573	1.08201		-0.000314723	0.00447737	0.00264952	random expectation
	YIL075C	0.228017	-1.19632	0.336748	0.969453		395	0.971478	0.121431	0.142324		402	1.08824	1.16623	1.08703		0.000202673	-0.00219848	-0.0017198	random expectation
	YHR094C	0.129895	NA	NA	0.942124		396	0.980418	0.0602296	0.127648		403	1.08712	1.16744	1.09585		-0.00109377	0.00508276	0.00261734	random expectation
	YNL183C	0.159061	NA	NA	1.03311		397	0.980418	0.0602296	0.125109		404	1.09224	1.13868	1.06211		-9.09549e-05	0.00206396	-0.00485989	random expectation
	YHR031C	0.210263	-1.2265	0.200605	1.02732		398	0.971478	0.0602296	0.125109		405	1.09364	1.1502	1.09271		0.0011757	0.00200794	-0.00388007	random expectation
	YDL167C	0.0575563	-1.26946	0.263092	1.01536		399	0.980418	0.0602296	0.121725		406	1.09303	1.15593	1.09369		-0.00166103	0.00849298	0.000638498	random expectation
	YGR167W	0.18718	-1.58461	0.350175	0.976367		400	0.980418	0.0602296	0.136401		407	1.08634	1.14409	1.08936		-0.00280875	-0.00107448	0.00293149	random expectation
	YKR057W	0.179003	NA	NA	0.96878		401	0.980418	0.0602296	0.136401		408	1.09863	1.17148	1.0937		0.00171081	0.00289044	0.0125284	random expectation
	YPL190C	0.190692	-1.3564	0.295721	0.911045		402	0.980418	0.0602296	0.121725		409	1.0829	1.16054	1.0471		-0.0031911	0.000776727	0.00264645	random expectation
	YNR001C	0.0958298	-1.26727	0.27567	0.99866		403	0.980418	0.0200575	0.119186		410	1.10101	1.15335	1.07452		-0.00242895	-0.000143122	0.0062185	random expectation
	YOR394C-A	0	NA	NA	0.942546		404	0.980418	0.0200575	0.119186		411	1.09124	1.13483	1.08921		-0.00326646	0.000466901	-0.000979742	random expectation
	snR83	0.102837	-0.858455	0.340062	0.917127		405	0.991041	0.0200575	0.119186		412	1.09115	1.17517	1.1006		-0.00113331	0.00494203	0.0070438	random expectation
	YNL163C	0.158124	NA	NA	1.0158		406	0.991041	0.0200575	0.116646		413	1.08674	1.16938	1.0837		0.000617961	-0.00537924	0.00346008	random expectation
	YDR516C	0.165754	NA	NA	1.01936		407	0.982101	0.0200575	0.119186		414	1.09066	1.15425	1.05952		0.00269624	-0.000837355	0.00106256	random expectation
	YGR218W	0.163443	NA	NA	1.01389		408	0.994425	0.0200575	0.119186		415	1.07378	1.16686	1.07621		0.00175382	-0.000547855	0.000605571	random expectation
	YML087C	0.275611	NA	NA	1.01552		409	0.994425	0.0200575	0.0959925		416	1.09155	1.14948	1.09905		0.000289221	-0.000802371	0.0038971	random expectation
	YDR011W	0.179679	-1.10164	0.286232	1.0062		410	0.994425	0.0200575	0.119807		417	1.10743	1.13911	1.0979		-1.65349e-05	0.00447553	0.000318206	random expectation
	YDR481C	0.314785	NA	NA	1.02228		411	0.994425	0.0200575	0.119807		418	1.08563	1.17845	1.07614		0.000370349	-0.00334114	0.00474435	random expectation
	YDR418W	0.0162303	-0.966182	0.362302	NA		412	1.0128	0.0200575	0.119807		419	1.0902	1.16268	1.06027		-0.000791719	-0.00348428	-0.00403911	random expectation
	YOR335C	0.159752	-0.882626	0.30352	NA		413	1.0128	0.0200575	0.107906		420	1.09451	1.14153	1.08666		-0.00101949	0.000540442	0.00171227	random expectation
	YOR165W	0.204643	-1.16136	0.203319	1.01775		414	1.0128	0.0200575	0.122583		421	1.08704	1.15819	1.0882		-0.00153567	-0.000517286	-0.0032349	random expectation
	YLR132C	0.414613	NA	NA	1.02536		415	1.0128	0.0200575	0.122583		422	1.0915	1.15107	1.11347		0.00138105	0.00367604	-0.00337447	random expectation
	YBR245C	0.163702	-1.24315	0.227902	0.987085		416	1.02174	0.0200575	0.121739		423	1.11578	1.16146	1.10411		0.0031406	0.00259802	0.000943179	random expectation
	YKR089C	0.177858	-1.25913	0.230567	1.02251		417	1.02174	0.0200575	0.121739		424	1.10241	1.15637	1.0994		0.000393266	-0.00412736	0.000788107	random expectation
	YIL126W	0.159726	-1.27319	0.248746	0.97949		418	1.02174	0.0200575	0.125122		425	1.09285	1.17832	1.10837		0.000607977	0.000942671	0.00340334	random expectation
	YPL254W	0.190926	-1.23025	0.196016	1.02371		419	1.02174	0.0200575	0.136415		426	1.09398	1.16258	1.06623		0.00128808	0.00313537	0.00227725	random expectation
	YML032C	0.171623	-1.28377	0.235315	0.999004		420	1.02174	0.0200575	0.133031		427	1.08968	1.1479	1.09732		0.00200874	-0.00433967	0.00299886	random expectation
	YLR192C	0.0779056	-1.23951	0.269965	0.95206		421	1.02174	0.0200575	0.120895		428	1.10844	1.17663	1.09641		-0.000190487	0.00241495	0.00270091	random expectation
	YPR189W	0.187391	-1.15608	0.205205	1.026		422	1.02174	0.0200575	0.123434		429	1.07116	1.17853	1.0628		-0.00271818	-0.00241366	-0.000243501	random expectation
	YAL003W	0.0769931	-1.4094	0.313221	NA		423	1.02174	0.0200575	0.123434		430	1.0955	1.17921	1.10048		-0.00186562	-0.000742619	-0.00439178	random expectation
	YGL120C	0.187665	-1.31409	0.294964	1.01629		424	1.02174	0.0200575	0.123434		431	1.08542	1.17804	1.08002		-0.00122495	-0.00130844	0.000721644	random expectation
	snR70	0.189612	-0.864166	0.235057	0.907633		425	1.02174	0.0200575	0.123434		432	1.09545	1.15349	1.09373		0.00334295	0.00524854	0.00256509	random expectation
	YFR051C	0.143775	-1.25736	0.309908	1.01668		426	1.02174	0.0200575	0.123434		433	1.09097	1.17235	1.07823		-0.00378895	0.00434325	-0.00650196	random expectation
	snR49	0.0486938	-0.898812	0.28671	0.926557		427	1.02174	0.0200575	0.124278		434	1.08759	1.17556	1.08416		-0.00101529	0.000887047	0.000166827	random expectation
	YDR025W	0.107365	-1.25112	0.297407	0.94359		428	1.02174	0.0200575	0.124278		435	1.1009	1.17114	1.07683		0.000295057	0.00244553	-0.00294642	random expectation
	YGR204W	0.263569	-1.17376	0.349714	0.990097		429	1.02174	0.0200575	0.124278		436	1.0847	1.13947	1.10282		-0.00145127	-0.00268191	0.0035774	random expectation
	snR76	0.0742098	-1.15294	0.229368	0.930863		430	1.0128	0.0200575	0.109602		437	1.09077	1.18287	1.085		0.00034313	0.00282172	0.000201693	random expectation
	YPR010C	0.302127	-1.13279	0.332871	0.982085		431	1.00386	0.0200575	0.124278		438	1.09231	1.19038	1.085		0.00340255	0.00396772	0.00419978	random expectation
	YDL022W	0.0854051	-1.1708	0.269274	NA		432	1.00386	0.0200575	0.109602		439	1.08058	1.16658	1.05169		0.00339766	-0.00589345	-0.00625015	random expectation
	YOR144C	0.401603	NA	NA	1.04563		433	1.00386	0.0200575	0.109602		440	1.10766	1.1597	1.08274		-0.00187187	0.000138663	0.000237403	random expectation
	YEL015W	0.23332	-1.47682	0.288293	1.00962		434	1.00386	0.0200575	0.112985		441	1.09843	1.17545	1.10555		0.00139155	0.00174476	0.00359472	random expectation
	YJL080C	0.232898	-1.03097	0.299173	0.992722		435	1.00386	0.0200575	0.116369		442	1.08238	1.16736	1.10146		0.00162609	-0.00179228	0.00146403	random expectation
	YLL011W	0.126996	-1.77421	0.295247	1.00767		436	1.00386	0.0200575	0.118908		443	1.07564	1.13509	1.06616		0.00016762	-0.00277	0.00521908	random expectation
	YMR261C	0.178965	-1.15427	0.223034	1.01651		437	1.00386	0.0200575	0.118908		444	1.08902	1.15531	1.08238		-0.000778775	0.00140517	0.00368681	random expectation
	YOR216C	0.444727	-1.6258	0.286556	0.960347		438	1.00386	0.0200575	0.118908		445	1.09395	1.16992	1.09905		-2.0244e-05	0.00186531	-0.00161294	random expectation
	tV(UAC)Q	0	-0.957783	0.26855	0.877844		439	1.00386	0.0200575	0.116369		446	1.07319	1.16842	1.06629		-0.00179499	0.00595014	0.0034134	random expectation
	YDR301W	0.164446	NA	NA	1.00703		440	1.00386	0	0.118908		447	1.091	1.14501	1.08841		-0.0010976	-0.000727124	-0.00706003	random expectation
	YPL050C	0.0903368	-1.56616	0.283715	0.98924		441	1.00386	0	0.116369		448	1.07569	1.17401	1.05619		-0.00121239	-0.00657267	0.000291899	random expectation
	YMR216C	0.349451	NA	NA	0.998258		442	1.00386	0	0.113829		449	1.09146	1.16562	1.08522		0.00111278	0.00152327	-0.00157754	random expectation
	YOR267C	0.340836	-1.21451	0.257791	0.928185		443	1.00386	0	0.113829		450	1.09012	1.14093	1.09183		0.00172452	0.000459941	0.00330575	random expectation
	YDR099W	0.126002	-1.10304	0.295534	0.952087		444	0.994915	0	0.116369		451	1.09987	1.16513	1.12595		0.00318533	-0.00273851	0.00482587	random expectation
	YMR315W	0.209809	-1.21044	0.239892	1.03134		445	0.994915	0	0.116369		452	1.09353	1.14765	1.09324		-0.000743801	-0.000206567	-0.000836939	random expectation
	YJR085C	0.0538563	-2.05508	0.231094	0.966957		446	0.994915	0	0.116369		453	1.08178	1.16195	1.08563		0.000833792	-0.00168926	0.0060459	random expectation
	YDR077W	0.39503	-0.827864	0.301498	0.850929		447	0.994915	0	0.116369		454	1.07685	1.16091	1.10094		0.000189587	0.00161296	-0.00141737	random expectation
	YOR256C	0.241952	NA	NA	1.02078		448	1.00386	0	0.116369		455	1.10743	1.155	1.0732		0.00122528	-0.0045585	-0.00412438	random expectation
	YDL130W	0.102507	-0.972598	0.285181	0.955012		449	1.00386	0	0.118908		456	1.08998	1.16862	1.08003		-0.000870447	0.00084395	-0.00229981	random expectation
	YHR166C	0.14406	NA	NA	1.01928		450	1.00386	0	0.106772		457	1.08543	1.15857	1.07804		0.000397608	0.000947388	0.000809486	random expectation
	YNR028W	0.343779	-1.33747	0.247237	1.00917		451	1.00386	0	0.106772		458	1.09688	1.17894	1.10062		0.000836603	0.00573185	-0.00197398	random expectation
	YKL022C	0.270525	NA	NA	1.01733		452	1.00386	0	0.109311		459	1.09168	1.15282	1.09396		0.00190042	0.000420306	-0.00505303	random expectation
	YHR070W	0.280874	-1.22674	0.260452	NA		453	1.00386	0	0.109311		460	1.09315	1.15459	1.09458		-0.00152678	-0.00331226	-0.00366636	random expectation
	YMR270C	0.330328	-1.24109	0.202476	1.01267		454	1.00386	0	0.109311		461	1.09164	1.17127	1.0969		-0.000561108	0.00619631	0.00380612	random expectation
	snR79	0	-1.09609	0.227203	0.939977		455	0.993232	0.0818832	0.111851		462	1.07105	1.17377	1.06702		-0.000383897	-0.000810983	-0.0050367	random expectation
	YPR156C	0.0188142	-1.15246	0.177892	0.967735		456	0.993232	0.0818832	0.111851		463	1.08664	1.16811	1.07342		1.62287e-05	0.00469942	-0.000945559	random expectation
	YEL063C	0.0182004	NA	NA	0.973905		457	1.00217	0.0818832	0.109311		464	1.09951	1.14249	1.10878		0.00167855	-0.00336986	0.00337087	random expectation
	YFL039C	0.0568641	-0.866699	0.324698	0.943915		458	1.00217	0.102171	0.109311		465	1.08961	1.17319	1.09878		-0.00103773	-0.00507896	-0.00244106	random expectation
	YLR276C	0.0955528	-1.36856	0.266119	0.970807		459	1.00217	0.102171	0.109311		466	1.08167	1.1382	1.09952		0.00256335	0.00144959	-4.30735e-05	random expectation
	YGR009C	0.173526	-1.25523	0.231475	0.971154		460	1.00217	0.102171	0.0854972		467	1.08176	1.15556	1.11238		0.00182653	-0.0067877	0.00440657	random expectation
	YGR180C	0.0888263	-1.23697	0.350757	0.977344		461	1.00217	0.102171	0.0854972		468	1.09833	1.15056	1.08249		-0.00102996	0.00330187	-0.00424477	random expectation
	YML112W	0.299819	-1.35129	0.235224	0.967453		462	0.983802	0.102171	0.0854972		469	1.0887	1.17041	1.09235		0.00151231	-0.00675205	-0.00037554	random expectation
	RPR1	0.287962	-0.665408	0.348208	0.922754		463	0.983802	0.102171	0.0854972		470	1.09032	1.15944	1.10305		-0.0018334	0.00534443	-0.00259007	random expectation
	YOR001W	0.275678	-1.16319	0.214936	1.01693		464	0.983802	0.122343	0.0733606		471	1.08323	1.18545	1.10314		-0.00306672	0.010055	-0.00461538	random expectation
	YOR310C	0.0773093	-1.31376	0.325122	NA		465	0.983802	0.122343	0.0733606		472	1.08124	1.1765	1.07502		0.00127929	-0.00420593	-0.00018149	random expectation
	YOR151C	0.126995	-1.32188	0.295557	1.00633		466	0.983802	0.122343	0.0708211		473	1.09429	1.14825	1.10176		0.000363722	0.00219277	0.000547103	random expectation
	YOL068C	0.153355	-1.20595	0.23874	0.990992		467	0.983802	0.122343	0.0708211		474	1.08335	1.15563	1.11539		-0.000568388	-0.00249028	-0.00204501	random expectation
	YDL182W	0.114037	-1.30182	0.263363	1.01762		468	0.983802	0.122343	0.0674376		475	1.08473	1.16082	1.08486		0.00152506	-0.00578599	0.000624729	random expectation
	YBR205W	0.208476	NA	NA	NA		469	0.983802	0.122343	0.0553011		476	1.08938	1.14546	1.0873		-0.00177707	-0.00016895	-0.00142075	random expectation
	YPR141C	0.0994061	-1.27366	0.199713	1.0046		470	0.983802	0.122343	0.0586845		477	1.07048	1.17674	1.06419		-0.00157834	-0.00533249	0.00600356	random expectation
	YPR112C	0.25055	-1.2227	0.226046	0.96847		471	0.983802	0.122343	0.0586845		478	1.10514	1.1729	1.09798		-0.00059999	-0.000673038	0.00156284	random expectation
	YEL022W	0.219323	-1.35435	0.255569	1.01907		472	0.983802	0.122343	0.0561449		479	1.08727	1.18021	1.07385		-0.00197084	0.00537827	-0.0016788	random expectation
	YDR338C	0.071648	-1.30894	0.224995	1.01587		473	0.983802	0.122343	0.0561449		480	1.08664	1.14855	1.08508		-0.000603563	-0.000555222	0.00157364	random expectation
	YGL150C	0.26318	-1.40384	0.278117	NA		474	0.983802	0.122343	0.0536054		481	1.07916	1.1594	1.09077		-0.00166541	0.00381578	-0.00133707	random expectation
	YLR336C	0.213193	NA	NA	1.01146		475	0.974862	0.122343	0.0536054		482	1.07915	1.14314	1.09893		-0.000433644	0.0033151	-0.00121752	random expectation
	YGR060W	0.167831	NA	NA	0.929996		476	0.974862	0.142401	0.0536054		483	1.08072	1.14339	1.07117		-0.00194458	0.000601612	-0.00294739	random expectation
	YGR255C	0.231312	-1.37227	0.283168	1.0254		477	0.973122	0.142401	0.0502219		484	1.10694	1.18931	1.0835		0.00313605	-0.00357954	-0.00371967	random expectation
	YNR021W	0.113393	-1.52326	0.313543	0.976023		478	0.973122	0.142401	0.0502219		485	1.1025	1.15877	1.05944		-0.00109191	-0.00184909	0.00325313	random expectation
	YMR275C	0.313853	NA	NA	1.01746		479	0.964182	0.142401	0.0648981		486	1.07905	1.16753	1.07529		2.66063e-05	-0.00609109	-0.0020387	random expectation
	YPL009C	0.179336	-1.27557	0.23981	0.955538		480	0.973122	0.142401	0.0648981		487	1.0935	1.1548	1.06092		-0.000315098	0.00077748	-0.0061301	random expectation
	YOR141C	0.287475	-1.3018	0.253842	1.00356		481	0.992685	0.142401	0.0502219		488	1.09129	1.1618	1.10249		0.000397124	0.00543534	-0.00189419	random expectation
	YPL147W	0.24034	NA	NA	1.02747		482	0.992685	0.142401	0.0502219		489	1.09167	1.16783	1.09381		-0.00205888	-0.000894441	0.00278845	random expectation
	YKL218C	0.340864	-1.24636	0.191562	1.02425		483	0.982062	0.142401	0.0502219		490	1.0848	1.1674	1.07555		0.000938543	0.00240044	-0.00532835	random expectation
	YNL301C	0.204015	-1.50905	0.283891	0.977537		484	0.982062	0.142401	0.0700316		491	1.08522	1.16619	1.07906		0.000815442	0.00304324	-0.000795249	random expectation
	YGL123W	0.0559347	-0.741263	0.336753	NA		485	0.982062	0.142401	0.0666482		492	1.08118	1.16376	1.10837		0.000850621	0.00120003	-0.00813887	random expectation
	YHR024C	0.224347	-1.40985	0.2845	1.00604		486	0.969737	0.142401	0.0641087		493	1.08747	1.16612	1.08708		0.00168389	-0.00283229	-0.000270491	random expectation
	YHL031C	0.163831	-1.94583	0.266361	NA		487	0.969737	0.142401	0.0787848		494	1.09251	1.18809	1.09037		0.00110682	-0.00527386	0.000252618	random expectation
	YPL085W	0.217092	-1.10439	0.223033	1.00347		488	0.969737	0.142401	0.0934609		495	1.07602	1.1762	1.11643		0.00147621	-0.00020659	-0.000594076	random expectation
	YDL060W	0.193916	-1.26568	0.267589	0.98164		489	0.969737	0.142401	0.0934609		496	1.08529	1.16994	1.0702		0.000624011	-0.00274422	-0.00407452	random expectation
	YMR001C	0.092144	NA	NA	1.00722		490	0.969737	0.142401	0.0909214		497	1.09015	1.17038	1.09387		0.00421415	0.000934804	0.000240673	random expectation
	YOL059W	0.173828	-1.39145	0.291474	0.995228		491	0.969737	0.142401	0.0909214		498	1.08282	1.17788	1.10685		-0.000136738	0.00189565	-0.000567015	random expectation
	YOL020W	0.253282	NA	NA	1.01168		492	0.969737	0.142401	0.0909214		499	1.10169	1.18601	1.04974		0.00115403	0.00365004	-0.0053594	random expectation
	YHR009C	0.32244	NA	NA	1.00613		493	0.969737	0.142401	0.0909214		500	1.11195	1.16481	1.0873		-0.00266953	-0.00351721	-0.00457693	random expectation
	YCR026C	0.230263	NA	NA	1.00372		494	0.978678	0.142401	0.0909214		501	1.08499	1.17774	1.10138		-0.0024971	-0.00137072	-0.000276741	random expectation
	YER004W	0.381269	-1.18372	0.248749	1.01432		495	0.978678	0.182573	0.105598		502	1.084	1.17902	1.05555		-0.00158378	-0.00364641	-0.00421462	random expectation
	YDL126C	0.237344	-1.08496	0.337918	0.962921		496	0.978678	0.182573	0.105598		503	1.07867	1.17126	1.08424		-0.00103964	-0.000214226	0.00443318	random expectation
	YGL048C	0.245067	-1.88598	0.294534	0.99818		497	0.969737	0.182573	0.105598		504	1.07798	1.19119	1.09227		0.00126126	-0.00226003	-0.00147811	random expectation
	YOR018W	0.211654	-1.25432	0.197598	1.0278		498	0.969737	0.182573	0.105598		505	1.06921	1.17169	1.07858		-0.00186618	0.0002113	0.000981444	random expectation
	YMR205C	0.154723	-1.05181	0.3638	0.951315		499	0.969737	0.182573	0.103058		506	1.08479	1.16865	1.07878		0.000470626	0.00144256	-0.00628912	random expectation
	YGL178W	0.151001	-1.23789	0.236517	NA		500	0.969737	0.182573	0.100518		507	1.08847	1.17981	1.06771		-0.000489888	-0.00203696	-0.000808974	random expectation
	YJL131C	0.193011	NA	NA	1.02126		501	0.969737	0.182573	0.100518		508	1.09143	1.17145	1.07282		0.000812746	-0.00282028	-0.00206209	random expectation
	YOR127W	0.216005	-1.21664	0.210983	1.02404		502	0.969737	0.182573	0.100518		509	1.07359	1.14663	1.06632		-0.00184624	0.00188703	-0.00497465	random expectation
	YCR044C	0.266477	-1.18619	0.216749	0.987662		503	0.969737	0.182573	0.103058		510	1.07937	1.14583	1.09001		0.00303391	-0.00282441	-0.00385218	random expectation
	YOR341W	0.0468623	-1.16822	0.330235	0.978815		504	0.969737	0.182573	0.103058		511	1.07935	1.149	1.08224		-0.000135366	-8.18157e-05	-0.0029023	random expectation
	YDL165W	0	-1.22879	0.22563	1.01398		505	0.969737	0.10069	0.112419		512	1.08128	1.15406	1.06445		0.00214457	-0.00136359	-0.000279623	random expectation
	YKR028W	0.281619	-1.27984	0.231406	0.982466		506	0.969737	0.10069	0.112419		513	1.08521	1.17363	1.09191		0.00187253	0.000818592	-0.0022901	random expectation
	YDL195W	0.218228	-1.0133	0.275228	0.979679		507	0.969737	0.10069	0.112419		514	1.08396	1.12497	1.09879		0.00445864	-0.00301129	0.00176316	random expectation
	YLR114C	0.30761	-1.25302	0.246719	0.980273		508	0.969737	0.0804022	0.112419		515	1.09316	1.15242	1.08637		0.0017295	-0.000612742	-0.0032702	random expectation
	YGR185C	0.141887	-1.35384	0.354731	0.990892		509	0.969737	0.0804022	0.112419		516	1.08364	1.15717	1.07189		0.000754116	-0.000999085	0.000346792	random expectation
	snR31	0.370522	-0.998522	0.244653	0.923795		510	0.969737	0.0804022	0.112419		517	1.08794	1.16082	1.08647		0.000303568	0.00687014	0.00370935	random expectation
	YLR240W	0.186448	-1.27246	0.221361	1.0168		511	0.969737	0.0804022	0.127095		518	1.09836	1.15584	1.06043		-0.00136945	0.000920836	0.00250044	random expectation
	YHR057C	0.137202	-1.21632	0.21943	0.989546		512	0.969737	0.0804022	0.150288		519	1.09119	1.17585	1.05494		-0.00132735	-0.00347827	-0.00278565	random expectation
	YOR014W	0.196011	-1.28258	0.273368	0.994322		513	0.969737	0.0804022	0.150288		520	1.09349	1.13973	1.05502		0.00144897	-0.00661682	0.00361329	random expectation
	YHR158C	0.189163	-1.20874	0.224255	1.01093		514	0.969737	0.0602296	0.147748		521	1.08246	1.18173	1.11393		-0.00116599	5.36261e-05	-0.00575319	random expectation
	YJL196C	0.192342	NA	NA	0.995338		515	0.98036	0.0602296	0.147748		522	1.06508	1.1678	1.09508		0.00126248	0.00132502	0.000903813	random expectation
	YIR012W	0.263448	NA	NA	1.01392		516	0.990983	0.0602296	0.147748		523	1.07197	1.16655	1.08619		0.00178275	-0.00100617	-0.00572474	random expectation
	YGL245W	0.21517	-1.51337	0.348373	0.98991		517	0.990983	0.0602296	0.150288		524	1.0908	1.19687	1.09587		0.0020159	-0.0036903	-0.00183348	random expectation
	YER051W	0.300978	NA	NA	1.0106		518	0.990983	0.100516	0.152828		525	1.09628	1.1687	1.085		-0.0013368	-0.000250957	0.00198217	random expectation
	YLR409C	0.37545	-1.33966	0.29105	1.00363		519	0.990983	0.100516	0.150288		526	1.08319	1.16406	1.11597		-0.000772004	-0.00207077	0.00224011	random expectation
	YLR045C	0.236189	-1.37617	0.253322	0.986568		520	0.982043	0.100516	0.146905		527	1.08832	1.16051	1.07966		-0.000285715	0.00363813	0.00159147	random expectation
	YDR508C	0.553321	-1.4489	0.311899	NA		521	0.982043	0.100516	0.144365		528	1.09693	1.17397	1.0784		0.00199086	-0.00229099	0.00164759	random expectation
	YOR162C	0.328798	NA	NA	1.02604		522	0.982043	0.100516	0.144365		529	1.06613	1.17149	1.10397		-0.0010691	-0.00837083	0.00137253	random expectation
	YJL140W	0.247267	-1.48302	0.323355	0.97087		523	0.982043	0.100516	0.144365		530	1.09153	1.15918	1.07025		0.000555953	0.00197718	-0.00540425	random expectation
	YDL051W	0.065041	-1.29532	0.269162	NA		524	0.982043	0.100516	0.144365		531	1.10558	1.17109	1.08605		0.00163251	-0.00163198	-0.00259368	random expectation
	YBR037C	0.222653	-1.42958	0.257392	1.03073		525	0.990983	0.100516	0.144365		532	1.08684	1.166	1.09191		0.00329442	0.00212901	0.00532599	random expectation
	YCL054W	0.209859	-1.55744	0.285267	0.97444		526	0.990983	0.080459	0.144365		533	1.09252	1.16949	1.07278		-0.000727289	0.00819481	-0.00687483	random expectation
	YLR256W	0.258717	-1.08807	0.238399	0.988062		527	0.992724	0.080459	0.144365		534	1.07175	1.15273	1.07455		0.00036211	-0.000404501	-0.00682259	random expectation
	YLR352W	0.262447	NA	NA	1.02083		528	0.992724	0.080459	0.146905		535	1.10227	1.13082	1.08822		-0.00313108	-0.00347953	-0.00482138	random expectation
	YMR044W	0.321379	-1.65858	0.288193	0.930407		529	1.00166	0.080459	0.132228		536	1.0951	1.12908	1.10166		-0.000178693	0.00223347	-0.00255679	random expectation
	YPL141C	0.216234	-1.40393	0.257944	1.00042		530	1.00166	0.080459	0.132228		537	1.09783	1.1585	1.08791		-0.00263914	0.00671213	0.0091279	random expectation
	YJL130C	0.154551	-1.18472	0.324353	0.980013		531	0.991041	0.080459	0.132228		538	1.09601	1.1816	1.10814		0.00152348	0.00282468	0.00862822	random expectation
	YOR273C	0.213542	NA	NA	0.995606		532	0.991041	0.080459	0.132228		539	1.09003	1.15964	1.0957		-0.00118776	-0.00653576	0.00277676	random expectation
	YJL014W	0.0858903	-1.39595	0.330035	0.991264		533	0.991041	0.080459	0.134768		540	1.08899	1.1455	1.07962		0.00236946	0.00589563	0.000907498	random expectation
	YMR072W	0.0925394	NA	NA	0.978574		534	0.991041	0.080459	0.114114		541	1.09551	1.15467	1.06054		-0.00224033	0.00226584	-0.00646207	random expectation
	YBR283C	0.202571	-1.38095	0.311531	0.993581		535	1.00166	0.080459	0.114114		542	1.08522	1.16551	1.06554		0.00326212	0.000586019	-0.00241314	random expectation
	YLR258W	0.255751	-1.32101	0.244805	1.01695		536	1.01399	0.080459	0.114114		543	1.08677	1.16614	1.07269		-0.00241374	0.00115647	0.00198283	random expectation
	YLR397C	0.270126	-1.24536	0.219151	1.02316		537	1.01399	0.080459	0.0994383		544	1.09848	1.15313	1.08013		-0.00085486	-0.00201966	-0.00268659	random expectation
	YKL207W	0.307199	NA	NA	1.02572		538	1.01399	0.080459	0.0847622		545	1.07682	1.17028	1.0591		0.00222939	0.00340701	0.00278806	random expectation
	YHR028C	0.493194	NA	NA	NA		539	1.02461	0.080459	0.107955		546	1.08136	1.15818	1.07282		0.000155996	0.000976297	-0.00184114	random expectation
	YFR004W	0.12037	-1.27506	0.274922	0.975188		540	1.02461	0.080459	0.107955		547	1.09617	1.15179	1.08837		0.000833458	-0.0036112	-0.00832173	random expectation
	YFR039C	0.203152	NA	NA	1.00131		541	1.02461	0.080459	0.110495		548	1.08845	1.18117	1.10086		-0.00331768	-0.000851915	0.00723059	random expectation
	YLR342W	0.153631	-0.888915	0.326598	0.944966		542	1.02461	0.080459	0.110495		549	1.08595	1.17438	1.05666		0.000674427	0.00173248	0.00258432	random expectation
	YBR084C-A	0.118854	-1.19636	0.285667	0.950939		543	1.02461	0.080459	0.113034		550	1.07942	1.17907	1.07741		0.00237874	-0.0068458	-0.00445731	random expectation
	YLR096W	0.174968	NA	NA	1.02593		544	1.02461	0.080459	0.110495		551	1.07719	1.17745	1.08289		0.000250083	0.00565165	-0.0049102	random expectation
	YDR171W	0.225811	-1.25585	0.244134	0.950118		545	1.02461	0.0402869	0.0983583		552	1.10363	1.14549	1.08455		0.000480921	-0.00327764	0.000491522	random expectation
	YDR476C	0.135602	-1.12029	0.204574	1.02323		546	1.03523	0.0402869	0.0983583		553	1.0814	1.18074	1.08062		-0.00118401	-0.00161429	-0.000965497	random expectation
	YMR128W	0.262943	-1.4333	0.282431	0.971938		547	1.04417	0.0402869	0.0983583		554	1.07164	1.16185	1.06624		-0.00140122	-0.00309176	-0.00040402	random expectation
	YAL029C	0.375213	NA	NA	1.0082		548	1.04417	0.0402869	0.0983583		555	1.09861	1.19127	1.09398		0.00146419	0.00692032	0.00296612	random expectation
	YFR033C	0.103025	-1.79314	0.336011	0.890208		549	1.06255	0.0402869	0.0983583		556	1.08787	1.17643	1.08527		0.000108887	0.00407824	0.00403481	random expectation
	YIL033C	0.18274	-1.23034	0.272718	0.987282		550	1.06255	0.0402869	0.100898		557	1.08077	1.17023	1.06538		-0.000624175	0.00263019	0.00140194	random expectation
	YJL125C	0.246886	-1.28578	0.22796	0.998688		551	1.06255	0.0402869	0.100898		558	1.08701	1.16939	1.03646		0.00411079	0.000596459	-0.000946715	random expectation
	YLR109W	0.167156	-0.804659	0.323668	0.953669		552	1.06255	0.0402869	0.0983583		559	1.07566	1.17187	1.14092		0.000614357	-0.00483306	0.00251234	random expectation
	YBR275C	0.346089	NA	NA	1.03308		553	1.06255	0.0402869	0.0958187		560	1.08273	1.15843	1.0531		0.00218623	0.000263893	0.0016913	random expectation
	YMR089C	0.386584	-1.27995	0.304714	0.985481		554	1.06255	0.0402869	0.0983583		561	1.08247	1.18246	1.08665		-0.00193526	-0.000453083	0.00335582	random expectation
	YHR047C	0.197997	-1.22746	0.241484	1.01585		555	1.06255	0.0402869	0.0864579		562	1.10872	1.17239	1.12522		0.00192715	-0.0033896	0.00596949	random expectation
	YDR261C	0.0369254	-1.14799	0.21217	1.02702		556	1.06255	0.0402869	0.0864579		563	1.08108	1.15935	1.04613		-6.98365e-05	-0.00494492	0.00396213	random expectation
	YFR050C	0.0552431	-1.26874	0.265161	1.03305		557	1.06255	0.0402869	0.0864579		564	1.09245	1.15919	1.05595		-0.00110604	0.0028508	0.00135482	random expectation
	YGL164C	0.260446	-1.44131	0.247791	0.937557		558	1.07317	0.0402869	0.0889974		565	1.10046	1.1621	1.05839		0.00263881	-0.00149317	0.00193957	random expectation
	YNR017W	0.1242	-1.37316	0.31542	0.978887		559	1.07317	0.0402869	0.0889974		566	1.10935	1.19077	1.06593		0.00219357	0.00178929	-0.00408925	random expectation
	YMR186W	0.0744204	-1.19644	0.362589	0.891698		560	1.07317	0.0806885	0.091537		567	1.06904	1.18224	1.08625		0.000304577	-8.80188e-05	0.00462989	random expectation
	YFL009W	0.0506445	NA	NA	1.0173		561	1.07317	0.0806885	0.0768609		568	1.10518	1.167	1.06164		0.00263813	-0.00581686	-0.0030746	random expectation
	YLR195C	0.167365	-1.39712	0.262842	1.01861		562	1.07317	0.0806885	0.0536678		569	1.09871	1.16164	1.0732		-0.00269605	0.00136006	-0.00841636	random expectation
	YDL147W	0.173279	-1.31057	0.266697	0.996294		563	1.07317	0.0806885	0.0536678		570	1.1022	1.1503	1.10095		6.54871e-05	0.00742975	0.0044632	random expectation
	YER017C	0.198479	NA	NA	1.00595		564	1.08379	0.0806885	0.0562073		571	1.0781	1.16252	1.11592		0.000744594	0.000608828	-0.00116909	random expectation
	YML026C	0.171783	-1.3986	0.280147	0.955988		565	1.06423	0.0806885	0.0562073		572	1.0943	1.18613	1.084		0.00208786	-0.00148917	-0.000317225	random expectation
	YHR069C	0.136186	NA	NA	1.00525		566	1.06423	0.0806885	0.0708835		573	1.08667	1.1588	1.09986		-4.364e-05	0.00537423	-0.00144789	random expectation
	YGL026C	0.141473	-1.11677	0.326638	1.01805		567	1.06423	0.0806885	0.0683439		574	1.08147	1.14376	1.05966		-0.00140243	-0.00198304	0.00286399	random expectation
	YGL002W	0.300471	NA	NA	1.00538		568	1.06423	0.0404016	0.0658043		575	1.1029	1.16657	1.08255		0.000389259	0.00202652	-0.00114499	random expectation
	YNL136W	0.167799	-1.37063	0.250118	0.922736		569	1.06423	0.0404016	0.0683439		576	1.08442	1.14941	1.09099		0.00012947	-0.00246064	-0.00257641	random expectation
	snR42	0.468723	-0.979506	0.279986	0.895705		570	1.07317	0.0404016	0.0683439		577	1.07368	1.14737	1.05039		-0.00108607	0.00125402	-0.00241319	random expectation
	YPR181C	0.217143	-1.14278	0.329794	0.992866		571	1.07317	0.0404016	0.0683439		578	1.09226	1.13487	1.10765		0.000997983	-0.00538067	0.00616769	random expectation
	YMR273C	0.194264	NA	NA	0.948252		572	1.07317	0.0404016	0.0708835		579	1.08919	1.19067	1.08637		-0.000477477	0.00629934	0.00256975	random expectation
	YLR260W	0.174016	-1.32231	0.223334	1.012		573	1.07317	0.0404016	0.0708835		580	1.08561	1.19538	1.12157		-0.000392512	-0.00407823	-0.00351851	random expectation
	snR36	0.201658	-1.04925	0.307495	0.954527		574	1.07317	0.0604591	0.073423		581	1.09452	1.16609	1.09085		-0.00229277	-0.00684356	0.00422258	random expectation
	YPL055C	0.313146	-1.37134	0.244799	1.00172		575	1.07317	0.0604591	0.0759626		582	1.07949	1.15366	1.07253		0.00299381	-0.00147508	0.000710454	random expectation
	YDL190C	0.203332	-1.19867	0.219705	1.02027		576	1.07317	0.0604591	0.0759626		583	1.09179	1.17643	1.06343		-0.000453858	0.00617825	-0.00155593	random expectation
	YBR286W	0.18446	-1.12332	0.330805	0.974328		577	1.07317	0.0604591	0.0759626		584	1.07349	1.16389	1.08516		-0.00497949	0.00263372	0.00631407	random expectation
	YBR103W	0.245522	NA	NA	1.02145		578	1.07317	0.0604591	0.073423		585	1.09847	1.17938	1.05909		0.002716	-0.00055535	0.00153556	random expectation
	YLR071C	0.218269	NA	NA	1.03417		579	1.07317	0.0604591	0.073423		586	1.08822	1.17136	1.08442		-0.000646928	0.00181647	0.00109928	random expectation
	YBR044C	0.313827	NA	NA	1.03153		580	1.06423	0.0604591	0.073423		587	1.08815	1.16414	1.08327		0.00092579	0.00129827	-0.00349044	random expectation
	YGR254W	0.107823	-1.18742	0.321483	0.913611		581	1.06423	0.0807468	0.073423		588	1.08551	1.17592	1.08199		-0.00178767	-0.000811368	-0.00533675	random expectation
	YLL003W	0.198211	NA	NA	1.01786		582	1.06423	0.0807468	0.0759626		589	1.09392	1.16401	1.06767		-0.00221588	-0.00064531	-0.000908653	random expectation
	YBR010W	0.0969889	-1.08491	0.272836	0.973806		583	1.06423	0.0807468	0.0768064		590	1.08695	1.16101	1.0711		0.00235359	-0.00478455	-0.000716103	random expectation
	YGL141W	0.156654	-1.25435	0.214592	1.02991		584	1.06423	0.0807468	0.088943		591	1.08256	1.16237	1.07047		0.000824048	-0.00264912	-0.0075136	random expectation
	YPR104C	0.211946	-1.37329	0.247902	0.991995		585	1.0536	0.0807468	0.088943		592	1.07981	1.16863	1.07719		-0.000998039	-0.000906142	-0.00342975	random expectation
	YOR042W	0.333604	NA	NA	NA		586	1.0536	0.0807468	0.088943		593	1.09687	1.15057	1.11692		0.00374152	0.00239834	-0.00877323	random expectation
	YJL020C	0.208634	-1.34365	0.283269	NA		587	1.0536	0.0807468	0.088943		594	1.09361	1.15915	1.10291		0.00139251	0.000416731	-0.0077798	random expectation
	YHR197W	0.300428	-1.22999	0.220568	0.999703		588	1.0536	0.0807468	0.088943		595	1.07809	1.16429	1.07288		-0.00225217	-0.000515822	0.00826956	random expectation
	YJL168C	0.0224186	-1.2265	0.206518	NA		589	1.04298	0.0807468	0.0657499		596	1.10553	1.15743	1.06221		0.000148694	0.00523375	0.00205298	random expectation
	YGL153W	0.243513	-1.51763	0.247998	NA		590	1.04298	0.0807468	0.0657499		597	1.07958	1.16126	1.0984		0.00246201	-0.0011307	-0.000105564	random expectation
	YGL062W	0.132443	-1.08534	0.190899	1.01765		591	1.04298	0.0807468	0.0778865		598	1.09454	1.13464	1.07481		-0.00193128	0.00250209	0.00564685	random expectation
	tS(UGA)Q2	0	-0.921028	0.338729	0.868189		592	1.04298	0.0807468	0.0778865		599	1.09528	1.16546	1.07477		-0.000734595	-0.00251079	-0.000775858	random expectation
	YMR021C	0.242116	NA	NA	1.04014		593	1.04298	0.0807468	0.0753469		600	1.07439	1.17356	1.08169		-0.00203281	-0.00209205	0.0031929	random expectation
	YHR079C	0.203071	NA	NA	1.01534		594	1.04298	0.0807468	0.0753469		601	1.09436	1.14421	1.10439		0.00129878	0.000625011	-0.000695498	random expectation
	YLR399C	0.316964	-1.5046	0.30427	NA		595	1.04298	0.0807468	0.0753469		602	1.08065	1.17655	1.08805		0.00249535	-0.000284489	0.000367768	random expectation
	YPL053C	0.14122	NA	NA	1.01195		596	1.04298	0.0807468	0.0753469		603	1.09443	1.1886	1.09894		-0.00092862	0.00118167	0.00609136	random expectation
	YDR001C	0.125179	-1.1715	0.216548	1.00145		597	1.04298	0.0807468	0.0753469		604	1.10055	1.17689	1.06298		0.00197354	0.00196756	-0.00891369	random expectation
	YJL051W	0.271623	NA	NA	0.997157		598	1.0536	0.0807468	0.0753469		605	1.08846	1.15978	1.10505		0.00113395	-0.00125235	-0.00519084	random expectation
	YLR432W	0.147274	-1.31689	0.323625	0.98852		599	1.03523	0.0807468	0.0753469		606	1.08752	1.17251	1.08192		-0.000114918	-0.00489134	0.00285796	random expectation
	YBR074W	0.0163342	NA	NA	1.0079		600	1.03523	0.0807468	0.0728074		607	1.09475	1.18046	1.06501		4.24177e-05	0.00397	0.00230922	random expectation
	YOR046C	0.34925	-1.07662	0.214852	1.00674		601	1.03523	0.0807468	0.0753469		608	1.08394	1.17771	1.06691		-0.000638312	0.00382512	0.000419157	random expectation
	YDL155W	0.313675	-1.26711	0.213433	1.00318		602	1.03523	0.0807468	0.0778865		609	1.08616	1.16086	1.08336		0.00305517	-0.00466687	-0.00155918	random expectation
	YGR208W	0.271768	-1.67582	0.298721	1.01218		603	1.03523	0.0807468	0.0778865		610	1.09438	1.17819	1.04862		-0.00116925	0.0039293	0.00334541	random expectation
	YOR096W	0.121374	-1.03565	0.270362	0.964338		604	1.03523	0.0807468	0.0778865		611	1.08548	1.14528	1.08955		-0.000182538	-0.0028369	-0.00146138	random expectation
	YGL189C	0.0639612	-1.22216	0.311398	0.909838		605	1.03523	0.0807468	0.0804261		612	1.09734	1.16133	1.07734		0.000794478	0.00104846	0.00291353	random expectation
	YDL207W	0.355121	-1.46673	0.28099	0.974303		606	1.03523	0.0807468	0.0838095		613	1.09553	1.16295	1.06782		0.00186024	-0.000859696	0.00151833	random expectation
	YBL067C	0.191761	NA	NA	0.993414		607	1.02629	0.0807468	0.0838095		614	1.10493	1.17156	1.08419		-0.00207772	-0.00327067	0.000736077	random expectation
	YKR093W	0.342471	NA	NA	0.978013		608	1.01567	0.0807468	0.0812699		615	1.07779	1.15818	1.08497		0.0013561	0.00172213	0.00268446	random expectation
	YDR211W	0.124247	-1.18478	0.256596	1.01154		609	1.01567	0.0807468	0.0812699		616	1.10086	1.15868	1.10333		-0.00311258	0.00240016	-0.00185511	random expectation
	YJL001W	0.183359	-1.06074	0.241979	1.00692		610	1.01567	0.0403451	0.0787304		617	1.09097	1.16268	1.10197		-0.00305899	0.0019929	0.00245005	random expectation
	YIL107C	0.173183	NA	NA	1.02207		611	1.01567	0.0403451	0.0787304		618	1.08919	1.15886	1.08966		-0.000211961	0.00234322	-0.000685083	random expectation
	YKR086W	0.260105	-1.18544	0.182155	1.02109		612	1.01567	0.0403451	0.0787304		619	1.1018	1.1728	1.08024		-0.000181416	0.00232567	-0.000633732	random expectation
	YGL008C	0.192401	-0.710203	0.343828	0.876313		613	1.01567	0.0403451	0.0787304		620	1.0979	1.17834	1.07567		-0.00197837	0.000715385	-0.000905911	random expectation
	YLR305C	0.223022	-1.20237	0.261376	1.0314		614	1.00505	0.0403451	0.0761908		621	1.08727	1.15577	1.06459		0.000158199	-0.00308474	0.00132675	random expectation
	YPR103W	0.12096	-1.98732	0.259275	0.980957		615	1.01399	0.0403451	0.0761908		622	1.06987	1.15015	1.08623		0.00197375	0.00227411	-0.00538506	random expectation
	YML113W	0.272804	-1.22689	0.223542	0.952754		616	1.00337	0.0403451	0.0615147		623	1.08832	1.12602	1.06671		0.000878887	-0.00537418	-0.00149066	random expectation
	YIL150C	0.216544	NA	NA	1.00935		617	1.00337	0.184138	0.0615147		624	1.09759	1.15651	1.08119		0.0025539	-0.000447403	-0.00702066	random expectation
	YLR309C	0.266003	-1.61765	0.270905	0.977373		618	1.00337	0.184138	0.0615147		625	1.08779	1.1736	1.05194		-0.00275892	-0.00496174	0.00237682	random expectation
	YJL157C	0.419562	-1.09194	0.24674	1.01878		619	1.00337	0.184138	0.0615147		626	1.09969	1.16755	1.061		0.00234136	0.00437554	0.00275704	random expectation
	YGR097W	0.280235	NA	NA	1.0184		620	1.00337	0.184138	0.0615147		627	1.08747	1.17198	1.06272		0.000718272	0.0102324	0.00302095	random expectation
	YPL032C	0.235546	NA	NA	1.00004		621	1.00337	0.184138	0.0615147		628	1.08082	1.15336	1.05152		0.00368015	-0.00159071	0.00162434	random expectation
	YCL043C	0.242809	-0.970157	0.333819	NA		622	1.00337	0.184138	0.0615147		629	1.08604	1.1465	1.07253		0.000724438	0.000400235	-0.00132396	random expectation
	YOL027C	0.298249	-1.28514	0.276147	0.97069		623	1.00337	0.184138	0.0615147		630	1.06405	1.13611	1.10069		-0.00263979	0.000778868	-0.000781555	random expectation
	YJR070C	0.139027	-1.22076	0.28385	NA		624	1.00337	0.16408	0.0589751		631	1.08455	1.16496	1.08735		-0.000406395	0.00386919	-0.0013531	random expectation
	YDR241W	0.220202	-1.33175	0.205414	NA		625	1.00337	0.16408	0.0564356		632	1.09396	1.17513	1.0767		-0.00266564	0.000609576	-0.00374909	random expectation
	YDR430C	0.129191	-1.08913	0.194275	NA		626	1.01399	0.16408	0.059819		633	1.06672	1.15515	1.07538		-0.000999372	-0.00365449	-0.00695282	random expectation
	YGL016W	0.161809	NA	NA	1.01995		627	1.01399	0.204253	0.0744951		634	1.08315	1.2033	1.08839		0.00127192	0.00256937	-0.00527009	random expectation
	YKR048C	0.267307	-1.86234	0.284207	NA		628	1.01399	0.204253	0.0744951		635	1.07571	1.15836	1.09946		1.56364e-06	0.00734709	0.00397259	random expectation
	YDL225W	0.199717	-1.50804	0.289868	1.01154		629	1.01399	0.204253	0.0770347		636	1.09351	1.15773	1.12746		-0.00178528	0.00151916	0.00367166	random expectation
	YNL064C	0.171005	-1.50953	0.329337	0.968194		630	1.02293	0.204253	0.0770347		637	1.09577	1.17862	1.0938		0.00110184	-0.00128612	0.000999833	random expectation
	YPL250C	0.245225	-1.39831	0.280763	1.00707		631	1.02293	0.183965	0.0770347		638	1.08862	1.14809	1.09892		-0.000726892	-0.00476131	-0.00035988	random expectation
	YOR091W	0.192231	-1.17134	0.241489	0.967924		632	1.02293	0.183965	0.0744951		639	1.08056	1.17822	1.0733		-0.000525668	-0.0035507	0.00149274	random expectation
	YPL106C	0.228746	-1.24427	0.3894	0.936296		633	1.02293	0.183965	0.0711117		640	1.0766	1.15458	1.12165		0.000489987	-0.00331292	-0.00653897	random expectation
	YJL123C	0.285023	-1.46108	0.264121	0.932266		634	1.02293	0.183965	0.0564356		641	1.09528	1.14263	1.07054		0.000532201	-0.00126657	-0.000681482	random expectation
	YOL096C	0.321307	-1.13517	0.169879	1.01951		635	1.02293	0.183965	0.0589751		642	1.08784	1.16324	1.06223		0.000620329	0.00105957	-0.00282506	random expectation
	YLR319C	0.18527	NA	NA	1.02165		636	1.02293	0.183965	0.0589751		643	1.08749	1.14453	1.04558		0.00245285	0.00143586	0.00122899	random expectation
	YGL122C	0.139173	-1.39206	0.268208	0.951394		637	1.02293	0.183965	0.0589751		644	1.09949	1.14357	1.07606		4.06909e-05	-0.00257083	-0.00777405	random expectation
	YFL004W	0.170663	-1.25015	0.271851	0.987043		638	1.02293	0.183965	0.0589751		645	1.09995	1.18224	1.07768		-0.00147123	0.00104492	0.00282302	random expectation
	YMR108W	0.156316	-0.870616	0.366111	0.97544		639	1.02293	0.183965	0.0589751		646	1.09791	1.15825	1.0638		-0.000797747	0.00545551	-0.00487921	random expectation
	YCL029C	0.191078	-1.24899	0.195709	1.00136		640	1.02293	0.183965	0.0623585		647	1.09197	1.15454	1.10592		0.000136552	0.00433403	-0.0014673	random expectation
	YMR124W	0.0140571	NA	NA	0.987682		641	1.02293	0.183965	0.0476824		648	1.07726	1.17921	1.06234		-0.00169593	-0.000870322	-0.00571557	random expectation
	YMR152W	0.308439	NA	NA	1.02023		642	1.02293	0.183965	0.0502219		649	1.08836	1.1673	1.09905		0.00139253	-0.00142378	0.000952424	random expectation
	YGR211W	0.232741	-1.31575	0.286754	1.01635		643	1.02293	0.204023	0.0502219		650	1.0949	1.17069	1.07894		0.00131947	0.00103278	0.00561498	random expectation
	YDL213C	0.260347	-1.70371	0.303167	0.952252		644	1.02293	0.204023	0.0502219		651	1.09238	1.1719	1.07141		-0.000104687	0.00100006	0.00252473	random expectation
	YDL137W	0.0667388	-1.55387	0.305819	0.977014		645	1.02293	0.204023	0.0476824		652	1.07856	1.1678	1.10116		-0.00317974	-0.000300735	0.0014146	random expectation
	YIL019W	0.370096	-1.33805	0.212289	0.983753		646	1.01231	0.204023	0.0502219		653	1.07908	1.14691	1.08889		0.00157413	0.00600031	0.00080148	random expectation
	YGL147C	0.0758449	-1.34729	0.365721	0.934617		647	1.01231	0.204023	0.0527615		654	1.08047	1.15242	1.06644		-0.00108506	-0.00242946	-0.00198769	random expectation
	YDR359C	0.201833	-1.20927	0.202308	NA		648	1.00168	0.204023	0.0553011		655	1.09543	1.17056	1.07166		-0.000819667	0.00546057	0.00256073	random expectation
	YMR011W	0.104926	-1.16058	0.273185	0.93959		649	1.02005	0.204023	0.0553011		656	1.0795	1.16508	1.04908		0.000823614	-0.00203776	-0.00886237	random expectation
	YGR103W	0.106973	-1.34148	0.313063	0.928617		650	1.02005	0.204023	0.0553011		657	1.08704	1.14954	1.09336		-0.00114691	0.00419696	0.0022558	random expectation
	YDR122W	0.326222	-1.26161	0.239752	1.00344		651	1.02005	0.204023	0.0527615		658	1.08201	1.14121	1.11056		0.000119296	-0.00282441	-0.00420633	random expectation
	YOR234C	0.343376	-1.07115	0.233033	0.989839		652	1.02005	0.204023	0.0502219		659	1.09703	1.15297	1.0598		0.000125779	-0.00135724	0.0074043	random expectation
	YPR169W	0.210691	-1.3848	0.280475	0.990738		653	1.02005	0.204023	0.0502219		660	1.07178	1.1461	1.09978		0.00195036	-0.000716539	0.00475604	random expectation
	YDL084W	0.12489	-1.17289	0.337042	0.971661		654	1.02005	0.204023	0.0476824		661	1.1005	1.14335	1.09238		2.96026e-05	-0.00330229	-0.000904588	random expectation
	YLL013C	0.24143	-1.28205	0.279821	0.946349		655	1.02005	0.204023	0.0451428		662	1.09901	1.14993	1.08505		-0.00300792	-0.0017579	0.00464149	random expectation
	YDL059C	0.206899	-1.41358	0.228185	0.995952		656	1.02005	0.204023	0.044299		663	1.09127	1.17711	1.0793		-0.00187554	0.00348097	0.0108891	random expectation
	YER086W	0.107207	-0.918971	0.350165	0.986624		657	1.02899	0.204023	0.044299		664	1.08555	1.16118	1.10587		0.000656483	-0.00334839	4.74371e-05	random expectation
	YGR178C	0.330061	-1.3524	0.290183	0.999073		658	1.02899	0.204023	0.0468385		665	1.07983	1.15646	1.08473		-0.000137747	0.00367984	-0.00718146	random expectation
	YOR197W	0.213067	NA	NA	0.988246		659	1.02899	0.204023	0.0700316		666	1.09591	1.17915	1.04506		-0.000647303	0.00145858	-0.000262117	random expectation
	YBR256C	0.515511	-1.45817	0.273595	1.02231		660	1.02899	0.204023	0.0700316		667	1.09819	1.14679	1.07375		-0.000220814	0.000791444	0.0100557	random expectation
	YML100W	0.244707	-1.13448	0.197848	1.01313		661	1.02899	0.204023	0.0700316		668	1.08692	1.177	1.08932		-0.000982121	-0.00325265	-0.00240899	random expectation
	YBR150C	0.402906	NA	NA	0.991133		662	1.02899	0.204023	0.0700316		669	1.09276	1.14344	1.08517		-0.00437255	0.000519647	-0.000354894	random expectation
	YGR188C	0.168198	NA	NA	1.00076		663	1.02899	0.204023	0.0725712		670	1.0788	1.1458	1.07918		-0.00118488	-0.0018712	-0.000777931	random expectation
	YNL156C	0.19199	-1.23172	0.227573	1.01564		664	1.02899	0.204023	0.0751107		671	1.08366	1.1431	1.11408		0.0012386	0.00531087	-0.00507868	random expectation
	YMR300C	0.140668	-1.11487	0.26623	1.01844		665	1.02899	0.204023	0.0751107		672	1.10861	1.1524	1.09729		0.000583533	0.00156028	0.0134419	random expectation
	YCR093W	0.160836	-1.0805	0.229695	1.01406		666	1.02899	0.204023	0.0751107		673	1.0942	1.14865	1.08793		-0.00387328	-0.00549521	0.00490936	random expectation
	YOR230W	0.19893	-1.43255	0.341697	0.992817		667	1.02899	0.0602296	0.0751107		674	1.08921	1.16175	1.10196		-0.00139135	-0.00262402	-0.000511772	random expectation
	YOR048C	0.317637	NA	NA	1.01081		668	1.02899	0.0602296	0.0776503		675	1.09668	1.15444	1.08982		0.00133855	-0.0103723	0.00247819	random expectation
	YNL192W	0.241103	-1.09647	0.210027	0.987891		669	1.02899	0.0602296	0.0751107		676	1.07592	1.1763	1.07921		0.00247619	0.00083233	0.00129351	random expectation
	YGR020C	0.045954	-1.77733	0.289397	0.954014		670	1.02899	0.0602296	0.0751107		677	1.09763	1.15534	1.12061		0.00123082	0.000706515	0.00508801	random expectation
	YGL244W	0.125965	-1.44839	0.272959	0.970638		671	1.02899	0.0602296	0.0751107		678	1.08007	1.1439	1.09272		-0.00120912	0.00158418	-0.00298685	random expectation
	YDL124W	0.491724	-1.17868	0.258033	1.0117		672	1.02899	0.0602296	0.0751107		679	1.08506	1.1886	1.07462		-0.000415622	0.00542266	0.000199844	random expectation
	YKL096W-A	0	-0.642381	0.333904	0.904675		673	1.02899	0.0602296	0.0751107		680	1.08421	1.15663	1.07149		-0.00118343	-0.00488057	0.00923529	random expectation
	YKR099W	0.2437	NA	NA	0.992451		674	1.02725	0.0602296	0.0983038		681	1.08526	1.13864	1.06405		-0.00115401	0.00625418	0.0012194	random expectation
	YLR026C	0.16193	NA	NA	0.983265		675	1.02725	0.0602296	0.0983038		682	1.08072	1.18356	1.07896		0.00298928	-0.00210186	-0.00434603	random expectation
	YHR155W	0.155612	NA	NA	1.02993		676	1.01663	0.0602296	0.0949204		683	1.07704	1.16993	1.08233		0.000117396	-0.00140229	-0.00841197	random expectation
	YLR180W	0.212894	-0.900034	0.34903	0.988699		677	1.00431	0.0200575	0.0802443		684	1.08004	1.15963	1.08515		-0.000802663	0.00141888	-0.00390483	random expectation
	YDR335W	0.0315735	NA	NA	1.01261		678	1.00431	0.0200575	0.0802443		685	1.09789	1.15098	1.08405		-0.000936154	0.00275891	-0.00297799	random expectation
	YOR132W	0.307672	-1.37865	0.258062	1.00004		679	1.00431	0.0200575	0.0802443		686	1.07669	1.17579	1.07715		-0.000151997	-0.00537013	-0.00291131	random expectation
	YGR079W	0.148853	-1.26527	0.263146	0.979277		680	1.00431	0.0200575	0.0836277		687	1.08275	1.15428	1.0838		-0.000971375	-0.0064995	-0.000275579	random expectation
	YIR006C	0.198395	-1.20464	0.282647	1.0024		681	1.00431	0.0200575	0.0836277		688	1.08625	1.17077	1.11273		0.00249879	-0.00405429	0.00241883	random expectation
	YIL135C	0.233803	-1.23548	0.228722	0.994147		682	1.00431	0.0200575	0.0861672		689	1.09186	1.17928	1.0688		0.00238142	0.00423218	-0.00699113	random expectation
	YNL121C	0.233832	-0.949013	0.320365	0.975606		683	1.00431	0.0200575	0.100843		690	1.10373	1.16946	1.08271		-0.000972032	0.000480896	-0.00015415	random expectation
	YMR047C	0.396714	NA	NA	0.995989		684	0.995365	0.0200575	0.103383		691	1.07625	1.18118	1.12079		0.00074664	-0.00287566	0.00391484	random expectation
	YBL004W	0.153048	-1.16751	0.253149	1.00851		685	0.995365	0.0200575	0.100843		692	1.09722	1.16002	1.11064		-0.00269721	-0.00423157	0.00434018	random expectation
	YPR163C	0.258864	-1.72757	0.304608	0.938819		686	0.995365	0.0200575	0.100843		693	1.0903	1.17876	1.095		-0.00196227	0.00358108	-0.00515806	random expectation
	YOR124C	0.175328	-1.24631	0.236639	1.022		687	0.995365	0.0200575	0.100843		694	1.0724	1.16221	1.08926		0.00154275	0.00230866	0.00544887	random expectation
	YLL050C	0.11467	NA	NA	0.988309		688	0.995365	0.0200575	0.103383		695	1.07493	1.17287	1.09236		0.00245074	0.00185365	-0.00643479	random expectation
	YFL049W	0.299432	NA	NA	1.02074		689	0.995365	0.0200575	0.103383		696	1.10175	1.14478	1.1241		0.00271903	0.00403317	-0.00688638	random expectation
	YPL010W	0.127883	-1.1674	0.24668	1.01913		690	0.995365	0.0200575	0.0999995		697	1.09176	1.16207	1.0761		0.0022527	0.00717525	0.00608943	random expectation
	YML093W	0.29614	-1.46282	0.28868	0.95123		691	1.00599	0.0200575	0.0999995		698	1.10666	1.16444	1.06893		0.000135342	0.00389993	-0.0006248	random expectation
	YNL248C	0.251605	-1.33178	0.292479	1.00791		692	1.00599	0.0200575	0.09746		699	1.0691	1.15998	1.07254		0.000213951	0.00567085	-0.00399258	random expectation
	YDL070W	0.0958778	-1.19444	0.250046	NA		693	1.00599	0	0.09746		700	1.09307	1.14934	1.08744		0.00138954	0.00527052	0.00824578	random expectation
	YDR180W	0.184034	NA	NA	1.02836		694	1.00599	0	0.09746		701	1.09626	1.1798	1.13299		-0.00198021	5.46413e-06	-0.00118783	random expectation
	YDR188W	0.211853	-1.1851	0.299946	NA		695	1.01661	0	0.09746		702	1.09161	1.1536	1.07164		0.0033474	-0.00155247	0.00228181	random expectation
	YOR023C	0.253365	NA	NA	0.982593		696	1.01661	0	0.0949204		703	1.08449	1.15273	1.08735		0.000261464	0.00610636	0.00893759	random expectation
	YNR067C	0.315119	-1.10666	0.224709	1.02071		697	1.01661	0	0.0923809		704	1.10555	1.15848	1.09989		0.00111023	-0.00326339	-0.00346804	random expectation
	YNL154C	0.209597	-1.3257	0.290914	0.979292		698	1.01661	0	0.0898413		705	1.10158	1.15909	1.07382		-0.000567041	0.00506713	0.00830676	random expectation
	YHR090C	0.227162	-1.14685	0.154628	0.999926		699	0.989301	0	0.0898413		706	1.09711	1.14574	1.09118		-0.00248663	-0.00108896	0.000976686	random expectation
	YNL039W	0.284589	-1.67785	0.300619	0.958616		700	0.989301	0	0.0898413		707	1.07909	1.15737	1.07243		-0.000514383	-0.00171856	0.00109997	random expectation
	YNL281W	0.154481	-1.20785	0.306385	0.992741		701	0.999924	0	0.0923809		708	1.10432	1.13996	1.06374		-0.00141094	-0.00258493	-0.00716825	random expectation
	YFR003C	0.199661	-2.07982	0.260206	0.991547		702	0.999924	0	0.0923809		709	1.09628	1.16718	1.08957		0.000111954	-0.0045409	0.00072353	random expectation
	YKL027W	0.203975	-1.25355	0.262455	1.01131		703	0.999924	0	0.0923809		710	1.09223	1.17667	1.05125		-0.000870845	0.00172388	0.000759689	random expectation
	YPL168W	0.141856	NA	NA	0.999716		704	0.999924	0	0.0923809		711	1.09277	1.18336	1.09171		-0.000562346	6.37151e-05	-0.00587395	random expectation
	YKL015W	0.275155	NA	NA	1.02579		705	0.999924	0	0.0923809		712	1.06768	1.17506	1.08745		-0.00198891	0.000899243	-0.0050119	random expectation
	YPL143W	0.119815	-1.19798	0.310884	NA		706	1.01055	0	0.104517		713	1.09147	1.17183	1.08395		0.00222954	-0.000206248	0.00324319	random expectation
	YLR286C	0.378849	-0.944831	0.312865	NA		707	1.01055	0	0.104517		714	1.10057	1.15665	1.08718		-0.00328734	0.00381232	0.000389587	random expectation
	YNL257C	0.171909	-1.18853	0.178201	1.03077		708	1.00161	0	0.101978		715	1.10392	1.16524	1.06207		-0.00110139	0.00139615	0.00160054	random expectation
	YLR259C	0.179619	-0.913999	0.34239	0.968182		709	1.01223	0	0.0934609		716	1.08646	1.17048	1.07706		0.00104927	0.000169286	-0.00121305	random expectation
	YCR012W	0.0671022	-0.669354	0.361701	NA		710	1.01223	0	0.0934609		717	1.08264	1.164	1.08828		-0.000413785	-0.000901435	0.00275542	random expectation
	YPR029C	0.150843	NA	NA	1.02348		711	1.01223	0	0.0934609		718	1.08651	1.15403	1.08485		-0.00161564	-0.00107899	0.00206067	random expectation
	YJL033W	0.310794	-1.3016	0.252924	0.991257		712	1.01223	0	0.0960005		719	1.08457	1.15849	1.07408		0.00201275	0.00283027	-0.00915079	random expectation
	YNL007C	0.118226	-1.08331	0.245655	0.971647		713	1.01223	0	0.0934609		720	1.09605	1.18165	1.10129		0.00135619	-0.000388855	-0.00172917	random expectation
	YBL047C	0.292363	-1.32656	0.313509	0.982113		714	1.01223	0	0.0934609		721	1.07643	1.14987	1.09818		0.00110635	0.000843651	-0.00211226	random expectation
	YHL033C	0.356587	-0.947575	0.32017	0.943886		715	1.01223	0	0.0934609		722	1.09028	1.17115	1.10013		0.00262036	0.00249001	0.000547519	random expectation
	YGR270W	0.262478	-1.3129	0.26593	NA		716	1.01223	0	0.0960005		723	1.08392	1.15883	1.07178		-0.00125702	-0.0018394	0.00219198	random expectation
	YDR471W	0.261742	-1.08527	0.266419	0.965877		717	1.01223	0	0.0960005		724	1.08684	1.15648	1.10964		-0.00231113	0.00601541	0.00393426	random expectation
	YLR115W	0.275453	-1.16781	0.194665	1.00272		718	1.01223	0	0.0934609		725	1.0776	1.17552	1.08484		-0.00103055	-0.00794537	0.00208549	random expectation
	YNL071W	0.209377	-0.908504	0.307183	0.99981		719	1.01223	0	0.0960005		726	1.09632	1.1588	1.08178		-0.000278503	0.00487859	0.00108143	random expectation
	YMR197C	0.111305	-1.67573	0.273841	0.979999		720	1.01223	0	0.0993839		727	1.08898	1.17398	1.09289		-0.000268165	-0.00334959	-3.6064e-05	random expectation
	snR62	0.0202582	-1.05175	0.256728	0.942029		721	1.01223	0	0.0993839		728	1.07755	1.16363	1.08781		0.00163094	-0.000771545	0.00183884	random expectation
	YML120C	0.326732	-1.20007	0.243898	1.04006		722	1.01223	0	0.0968444		729	1.09002	1.13962	1.07297		0.000104305	-0.000829956	-0.00448237	random expectation
	snR51	0.00937267	-1.03148	0.307373	0.921514		723	1.01223	0	0.0968444		730	1.0773	1.17762	1.08963		7.96508e-05	-0.00291485	0.00757667	random expectation
	YPR008W	0.218478	-1.2081	0.201613	0.998657		724	1.01397	0	0.0736513		731	1.09825	1.16758	1.08565		-0.0015977	-0.00600287	0.00839731	random expectation
	YDR050C	0.0814628	-0.680303	0.361224	0.893742		725	1.01397	0	0.0736513		732	1.08224	1.17202	1.07224		0.00230365	0.000192584	-0.00455202	random expectation
	YOR207C	0.158552	-1.15001	0.217112	1.00743		726	1.01397	0	0.0736513		733	1.0786	1.17061	1.05647		-0.00438592	0.00116956	-0.00111446	random expectation
	YDR116C	0.157589	-1.42903	0.278293	1.00926		727	1.02629	0	0.0736513		734	1.07678	1.19139	1.06064		0.000744166	-0.00160602	-0.000470581	random expectation
	YOR156C	0.170045	NA	NA	1.00946		728	1.02629	0	0.0736513		735	1.10223	1.15157	1.08742		-0.00236285	-0.0055146	-0.00387653	random expectation
	YKL079W	0.196988	-1.17943	0.170464	1.00827		729	1.02629	0	0.0711117		736	1.09638	1.16493	1.04796		-0.00106579	-0.00176415	-0.00331517	random expectation
	YNL135C	0.166114	NA	NA	1.01344		730	1.02629	0	0.0677283		737	1.08119	1.18102	1.09746		-0.00169129	0.00267985	0.00182631	random expectation
	YNL124W	0.396294	-1.37174	0.260386	0.968192		731	1.02629	0	0.0702678		738	1.10171	1.185	1.0535		0.000977872	0.00756326	0.00156913	random expectation
	YFR031C-A	0.0989156	-1.06735	0.309997	0.93346		732	1.01735	0	0.0677283		739	1.08589	1.1506	1.05964		0.00283937	-0.00343742	0.00515137	random expectation
	YJL159W	0.340559	-1.32388	0.301342	0.873911		733	1.01735	0	0.0530521		740	1.09791	1.15968	1.07287		-0.000776925	0.00159326	-0.0053878	random expectation
	YGL003C	0.214181	NA	NA	1.02027		734	1.02629	0.164799	0.0505126		741	1.10021	1.145	1.05593		0.000624959	-0.00228592	0.0010272	random expectation
	YMR058W	0.29167	-1.28436	0.2981	0.991067		735	1.02629	0.164799	0.0505126		742	1.07897	1.16611	1.06343		0.000967175	0.000387102	-0.00394833	random expectation
	snR74	0	-0.99769	0.285126	0.928194		736	1.02629	0.164799	0.0505126		743	1.07661	1.14664	1.08256		-0.0012294	0.00199702	0.00478883	random expectation
	YDR064W	0.452725	-1.08009	0.304768	0.960007		737	1.02629	0.164799	0.0505126		744	1.08611	1.17227	1.08683		0.00109248	-0.000519035	-0.000390489	random expectation
	YCL059C	0.185762	-1.81036	0.317666	0.971524		738	1.02629	0.164799	0.047973		745	1.07911	1.15981	1.07337		0.000689534	-0.000968041	0.00183051	random expectation
	YPR021C	0.153927	NA	NA	1.02865		739	1.02629	0.164799	0.047973		746	1.08788	1.17857	1.11593		-0.00235585	-0.000310156	-0.00314236	random expectation
	YNL215W	0.164214	-1.50269	0.266675	0.912442		740	1.02629	0.164799	0.047973		747	1.08721	1.17404	1.07393		-0.000844687	-0.00123223	-0.00247169	random expectation
	YDR071C	0.138878	-1.71518	0.2495	0.998521		741	1.01567	0.164799	0.047973		748	1.08139	1.17179	1.07162		0.00199074	-0.00201071	-0.00330796	random expectation
	YPR031W	0.13944	NA	NA	1.02519		742	1.01567	0.164799	0.047973		749	1.09654	1.16543	1.06718		0.000261574	-0.00124212	-0.00422131	random expectation
	YDR109C	0.295164	NA	NA	1.02739		743	1.02629	0.164799	0.047973		750	1.09662	1.19083	1.08698		-0.00259361	0.00169515	-0.00456033	random expectation
	YNL125C	0.47311	-1.22844	0.212677	1.01744		744	1.02629	0.164799	0.047973		751	1.092	1.17414	1.1079		0.00171479	0.000731074	0.000655064	random expectation
	YLR086W	0.241922	-1.27765	0.223514	1.00082		745	1.01567	0.164799	0.047973		752	1.08473	1.17139	1.09376		0.00147251	0.00477947	0.0036796	random expectation
	YDR172W	0.161224	-1.13293	0.311493	0.967082		746	1.01567	0.164799	0.047973		753	1.08758	1.16359	1.09623		0.00296416	0.00611556	0.0042214	random expectation
	YPL058C	0.161502	NA	NA	1.00573		747	1.01567	0.164799	0.047973		754	1.08851	1.17447	1.08818		-0.00115661	-0.0041744	-0.00144595	random expectation
	YER073W	0.0600555	-1.05632	0.335374	0.999315		748	1.01567	0.164799	0.0505126		755	1.09208	1.15922	1.07389		0.000849141	-0.0058876	0.000338267	random expectation
	YLR153C	0.121987	-1.09113	0.312059	0.990562		749	1.02461	0.185086	0.0505126		756	1.08951	1.14598	1.08243		0.00225497	0.00345996	-0.00512277	random expectation
	YGR280C	0.213549	-1.72788	0.334951	0.895665		750	1.02461	0.185086	0.0505126		757	1.08597	1.16969	1.07121		-0.00115649	-0.00283697	-0.00181681	random expectation
	YKL126W	0.166845	-1.19964	0.252269	0.996401		751	1.01399	0.185086	0.047973		758	1.09548	1.17907	1.06607		0.000346702	-0.000890368	0.000811671	random expectation
	YJR134C	0.1445	NA	NA	0.98571		752	1.02461	0.185086	0.047973		759	1.09578	1.14982	1.07067		-0.00047233	0.00119277	-0.00254833	random expectation
	YBL091C-A	0.362215	NA	NA	1.01358		753	1.02461	0.185086	0.0505126		760	1.08583	1.15036	1.07134		0.00157795	0.00240593	-0.00236385	random expectation
	YGL025C	0.388257	-1.09285	0.153827	NA		754	1.02461	0.185086	0.053896		761	1.09656	1.13001	1.08387		-0.00353763	-0.000956856	0.00141322	random expectation
	YIR023W	0.334559	-1.16964	0.182174	NA		755	1.02461	0.185086	0.0564356		762	1.07929	1.16251	1.06864		0.00107914	0.00027879	-0.00146049	random expectation
	YDR138W	0.11357	-1.46096	0.263751	1.0169		756	1.01399	0.205374	0.0417594		763	1.10251	1.1788	1.09104		-0.000249509	0.000826845	-0.00519669	random expectation
	YLL027W	0.291839	NA	NA	1.01286		757	1.01399	0.205374	0.0417594		764	1.10812	1.16982	1.0934		0.00235407	0.000744461	0.00469373	random expectation
	YPR019W	0.151423	NA	NA	1.01643		758	1.02293	0.205374	0.0417594		765	1.09914	1.15277	1.09581		0.00221585	-0.00313704	-0.00478359	random expectation
	YBR115C	0.0120844	-1.05172	0.259058	1.02432		759	1.01231	0.205374	0.0296228		766	1.08037	1.17791	1.0735		-0.00132583	-6.4907e-06	-0.00124842	random expectation
	YDR141C	0.125602	-1.20534	0.217238	1.02798		760	1.01231	0.205374	0.0296228		767	1.098	1.15232	1.07016		-0.00113185	0.00522458	0.00785297	random expectation
	YAL017W	0.294116	NA	NA	1.02241		761	1.01231	0.205374	0.0296228		768	1.09263	1.15528	1.06157		-0.00121495	0.00155498	-0.00279119	random expectation
	YAL021C	0.339005	NA	NA	0.990464		762	1.01231	0.205374	0.0270833		769	1.09167	1.14275	1.0886		-0.00147981	0.00468234	-0.000988275	random expectation
	YHR183W	0.0623171	-0.977867	0.316476	NA		763	1.03068	0.205374	0.0296228		770	1.10191	1.13366	1.06432		0.001956	-0.00359285	-0.00553422	random expectation
	YGR187C	0.270268	-1.40418	0.286266	0.969803		764	1.03068	0.225547	0.0270833		771	1.08288	1.17599	1.0872		0.000951285	-0.00144811	-0.00180819	random expectation
	YGR227W	0.26855	-1.21976	0.206632	1.01337		765	1.03068	0.225547	0.0270833		772	1.07922	1.15112	1.0986		0.00102511	0.000270717	0.00353068	random expectation
	YCR024C	0.13159	NA	NA	0.990973		766	1.02174	0.225547	0.0245437		773	1.07486	1.19233	1.10016		-0.00155435	0.00274835	-0.00468562	random expectation
	YKR050W	0.328139	NA	NA	1.02894		767	1.02174	0.225547	0.0245437		774	1.1081	1.16056	1.10126		-0.00186891	-0.000263674	0.00804441	random expectation
	YKL099C	0.0349345	NA	NA	1.01249		768	1.0128	0.225547	0.0245437		775	1.0712	1.17693	1.09234		0.0024853	-0.00197777	-0.00765144	random expectation
	YDR460W	0.18591	-1.70918	0.249217	0.983252		769	1.00047	0.225547	0.0220042		776	1.1064	1.17863	1.10556		-0.000148783	0.00295208	0.00346668	random expectation
	YMR043W	0.130235	-1.27416	0.268052	0.904739		770	0.991531	0.225547	0.0186207		777	1.07154	1.15945	1.07005		-0.000367637	-0.00443786	0.000283076	random expectation
	YDL095W	0.255658	NA	NA	NA		771	0.991531	0.225547	0.0186207		778	1.10297	1.12953	1.09442		-0.00154054	-0.000513979	0.00245506	random expectation
	YHR007C	0.151293	-1.17435	0.304296	0.949383		772	0.991531	0.225547	0.0186207		779	1.07636	1.1772	1.09384		0.00216712	-0.000470692	-0.00239093	random expectation
	snR46	0.0203922	-1.30922	0.264588	0.927579		773	0.991531	0.225547	0.0186207		780	1.09473	1.15859	1.0604		-0.00184282	-0.000125715	-0.000449734	random expectation
	YER111C	0.162912	-1.34738	0.230194	0.987459		774	0.991531	0.225547	0.0211603		781	1.10694	1.16271	1.11111		0.00196891	0.00836994	0.00207679	random expectation
	YOR184W	0.245496	NA	NA	1.01652		775	0.991531	0.225547	0.0245437		782	1.10745	1.17542	1.06803		0.00276402	0.00234611	-0.00207965	random expectation
	YLR019W	0.305133	-1.51984	0.293287	0.970934		776	0.991531	0.225547	0.0245437		783	1.08127	1.16618	1.0673		-0.00185357	0.00555854	-0.0037892	random expectation
	YHR196W	0.157709	-1.19905	0.227015	0.990805		777	0.991531	0.225547	0.0245437		784	1.08921	1.1619	1.09394		6.26094e-05	0.000232068	-0.00245592	random expectation
	YJL092W	0.24611	NA	NA	1.00317		778	0.991531	0.225547	0.0245437		785	1.07443	1.1466	1.09857		-0.000399408	-0.00512332	0.00219253	random expectation
	YOR369C	0.0210322	-0.836568	0.389122	0.922586		779	0.991531	0.225547	0.0392199		786	1.08922	1.15078	1.07675		0.00275353	0.000698753	-0.00528925	random expectation
	YLR441C	0.0380183	-0.9165	0.337965	0.92129		780	0.991531	0.225547	0.0392199		787	1.09265	1.17837	1.06269		0.000815732	0.000660597	0.00151209	random expectation
	YLR429W	0.295028	-1.48626	0.292167	NA		781	0.991531	0.225547	0.0366803		788	1.07258	1.1712	1.07651		0.000110917	-0.00217544	0.00203171	random expectation
	YGL066W	0.225256	-1.30226	0.232816	0.968181		782	1.00047	0.225547	0.0366803		789	1.08906	1.16006	1.09896		-0.00100045	-0.00348561	-0.000821878	random expectation
	YER137C	0.357576	NA	NA	NA		783	1.00047	0.225547	0.0400637		790	1.09718	1.14205	1.09945		0.00127036	-0.00333813	-0.00261421	random expectation
	YNR018W	0.138506	-1.59694	0.286829	0.991256		784	1.00047	0.0607478	0.0400637		791	1.0716	1.17332	1.08731		-0.00119969	-0.000843956	0.00459132	random expectation
	YDR447C	0.0712051	-1.21021	0.301457	0.948694		785	1.00047	0.0607478	0.0547399		792	1.09051	1.15026	1.08399		0.000586767	-0.0062932	-0.0033091	random expectation
	YNL035C	0.268945	-1.29707	0.236041	1.02394		786	1.00047	0.0607478	0.0547399		793	1.09048	1.19182	1.06316		0.00114957	0.00275991	0.00404053	random expectation
	YLR032W	0.344905	-1.19584	0.182677	1.00268		787	1.00047	0.0607478	0.0547399		794	1.0838	1.15607	1.06837		-0.000528602	0.000470145	0.0026561	random expectation
	snR86	0.248831	-0.984531	0.338778	0.861467		788	1.00047	0.0607478	0.0547399		795	1.08786	1.17736	1.09207		-0.00026957	-0.00449809	-0.00267211	random expectation
	YBL106C	0.382539	NA	NA	1.0426		789	1.00047	0.0607478	0.0547399		796	1.08624	1.17893	1.07123		0.00113382	0.00319895	0.00846029	random expectation
	YKR044W	0.0541877	-1.31516	0.209618	1.04015		790	1.00047	0.0607478	0.0547399		797	1.08077	1.15036	1.05648		-0.000868646	-0.00472556	0.00399445	random expectation
	YML030W	0.0878518	NA	NA	0.945744		791	1.00047	0.0607478	0.0572794		798	1.07456	1.15305	1.08487		0.000399462	0.00526088	0.00202211	random expectation
	YBL016W	0.20343	-1.20576	0.243604	1.01065		792	1.01109	0.0607478	0.0572794		799	1.09406	1.19435	1.06174		-0.00123427	-0.000878758	0.00258889	random expectation
	YDR420W	0.18983	-1.11016	0.187106	0.946431		793	1.00047	0.0607478	0.0572794		800	1.08522	1.17226	1.10024		-0.00357343	-0.00120029	-0.00550106	random expectation
	YOR086C	0.204819	-1.28524	0.265593	1.00516		794	1.00047	0.0808053	0.0572794		801	1.09341	1.153	1.0847		0.000471839	-0.00376872	-0.00555851	random expectation
	YLR300W	0.198328	-1.05859	0.309733	0.959917		795	1.00047	0.0808053	0.059819		802	1.0988	1.16292	1.09609		0.00281871	-0.00149453	0.00220926	random expectation
	YCL035C	0.137395	-1.51108	0.265258	0.989461		796	1.00047	0.0808053	0.059819		803	1.09925	1.14881	1.07957		0.00156747	0.00333983	-0.00273995	random expectation
	YCL056C	0.0627115	NA	NA	0.985623		797	1.00047	0.0808053	0.059819		804	1.08224	1.1598	1.08553		-0.00120035	-0.000496637	0.00229712	random expectation
	YGL039W	0	-1.18963	0.189432	1.0306		798	1.00047	0.0808053	0.059819		805	1.08459	1.17744	1.0906		0.00235943	0.00581614	0.00169236	random expectation
	snR81	0.220218	-0.951816	0.262124	0.973921		799	1.00047	0.0605177	0.059819		806	1.0914	1.15529	1.09549		0.000412002	0.00133317	7.14131e-05	random expectation
	YPR036W	0.113049	-1.03532	0.291911	0.999389		800	1.00047	0.0605177	0.059819		807	1.08724	1.13948	1.09303		0.00168084	0.00126276	-0.00147957	random expectation
	YDR388W	0.159202	-1.31588	0.354672	0.989637		801	1.00047	0.0605177	0.0623585		808	1.09085	1.16627	1.10866		0.00330183	-2.98383e-05	0.000351241	random expectation
	YGR240C	0.251048	-0.959866	0.367595	0.955879		802	0.989848	0.0605177	0.0623585		809	1.07476	1.15024	1.08174		0.000352296	-0.000849787	0.00358417	random expectation
	YOL135C	0.421759	-1.69362	0.257046	0.992866		803	0.989848	0.0805752	0.059819		810	1.08648	1.15798	1.07114		-0.000666462	0.000673857	-0.00392326	random expectation
	YGR046W	0.163669	-1.3176	0.232847	1.03877		804	0.989848	0.0805752	0.0589751		811	1.07889	1.16357	1.09288		0.00281366	0.000245949	-0.00351605	random expectation
	YLL048C	0.152163	-1.0678	0.248758	1.00869		805	0.989848	0.0805752	0.0564356		812	1.10005	1.15149	1.07571		-0.00239346	0.00518417	0.00167516	random expectation
	YPR061C	0.154493	NA	NA	0.984691		806	0.989848	0.0602876	0.0564356		813	1.08291	1.19462	1.05035		-0.0005885	0.00651248	-0.00153037	random expectation
	YHL014C	0.195842	NA	NA	1.00505		807	0.989848	0.0602876	0.0564356		814	1.10936	1.16073	1.07001		-3.3155e-05	0.00453571	0.00160729	random expectation
	ZOD1	0.105125	-1.07766	0.197124	NA		808	0.989848	0.0602876	0.0564356		815	1.09764	1.14864	1.07586		-0.00187207	-0.00447162	-0.0032741	random expectation
	YML116W	0.156094	NA	NA	1.02856		809	0.989848	0.0602876	0.053896		816	1.10351	1.18096	1.08586		0.00138137	0.000681301	0.00409933	random expectation
	YER025W	0.124543	-1.13724	0.311027	0.971523		810	0.989848	0.0602876	0.053896		817	1.08427	1.16046	1.10613		0.000412125	0.000881393	0.00029715	random expectation
	YMR131C	0.129246	-1.40036	0.301492	0.968632		811	0.989848	0.0602876	0.053896		818	1.07902	1.17907	1.0289		-0.000362209	-0.00170566	-0.0028374	random expectation
	YPL114W	0.118811	-1.28683	0.206806	NA		812	0.989848	0.0602876	0.0564356		819	1.08153	1.16501	1.05903		-0.00103024	0.00235103	-0.00206141	random expectation
	YGL181W	0.19351	NA	NA	1.01958		813	0.971478	0.0602876	0.0572794		820	1.08326	1.17522	1.0817		-0.00227417	0.00198911	-0.00816327	random expectation
	YDL106C	0.295083	-1.2364	0.200695	0.97072		814	0.971478	0.040115	0.0572794		821	1.09629	1.17343	1.06774		0.000659241	-0.00162575	0.00300302	random expectation
	YOL112W	0.217028	NA	NA	0.999415		815	0.971478	0.040115	0.0572794		822	1.09126	1.16209	1.08898		0.00219743	-0.0040092	0.00286322	random expectation
	YBL060W	0.297957	-1.35073	0.219839	1.01444		816	0.980418	0.040115	0.0572794		823	1.12341	1.15044	1.12772		0.00137416	-0.00338427	3.59954e-05	random expectation
	YNL277W	0.242455	NA	NA	NA		817	0.980418	0.040115	0.0572794		824	1.08743	1.15851	1.07178		-0.000800794	-0.00461471	-0.00371886	random expectation
	YDR251W	0.254496	-1.21163	0.22502	1.00762		818	0.989358	0.040115	0.0572794		825	1.08875	1.13906	1.10384		-0.00111306	0.00312109	0.00764829	random expectation
	YBR080C	0.160196	NA	NA	1.01111		819	1.00168	0.040115	0.0572794		826	1.10992	1.16102	1.09786		-0.000481076	-0.000464434	0.00378546	random expectation
	YNR033W	0.340931	NA	NA	1.02495		820	1.01062	0.040115	0.0572794		827	1.08682	1.16151	1.07158		-0.00165875	0.00463611	-0.000886549	random expectation
	YLR061W	0.179227	-1.08398	0.294904	NA		821	1.02125	0.040115	0.0572794		828	1.08612	1.1553	1.10461		5.88061e-05	0.00544384	-0.006169	random expectation
	YHR098C	0.00324946	-1.06703	0.242408	1.02253		822	1.02125	0.040115	0.059819		829	1.0908	1.14179	1.07189		-0.00232932	-0.00198972	0.00461903	random expectation
	YDR169C	0.205863	-1.35097	0.241344	0.997074		823	1.02125	0.040115	0.059819		830	1.07702	1.18245	1.07629		-0.0014117	-0.0103428	-0.00281854	random expectation
	YJL115W	0.295203	-1.86404	0.305377	0.891112		824	1.02125	0.040115	0.059819		831	1.10106	1.18928	1.08607		-0.000970061	-0.00125294	-0.00224581	random expectation
	YOR060C	0.271635	-1.5781	0.266462	1.03095		825	1.02125	0.040115	0.0589751		832	1.07835	1.16831	1.05875		0.000928611	0.000755716	0.00174322	random expectation
	YKR001C	0.0961749	-1.24539	0.285844	0.996114		826	1.02125	0.040115	0.0615147		833	1.08566	1.17294	1.07891		0.00122374	-0.00124188	0.0014775	random expectation
	YDL005C	0.30314	-1.23268	0.216756	0.924167		827	1.02125	0.040115	0.0615147		834	1.09645	1.14709	1.07661		-0.00202146	0.00679662	0.00184446	random expectation
	YNR003C	0.0868513	NA	NA	NA		828	1.02125	0.040115	0.0615147		835	1.09312	1.1564	1.10947		0.00108283	0.000862817	-0.00198605	random expectation
	YMR201C	0.185671	-1.21885	0.179379	0.978109		829	1.02125	0.040115	0.0615147		836	1.10166	1.15889	1.06973		-0.0021841	0.000171106	-0.000426619	random expectation
	YBR086C	0.344055	-1.13809	0.286611	0.984361		830	1.02125	0.040115	0.0640542		837	1.1003	1.14602	1.08631		-0.000787011	-0.00204582	0.00339491	random expectation
	YIL112W	0.257457	-1.25775	0.216351	0.968062		831	1.02125	0.040115	0.0640542		838	1.1103	1.14596	1.07295		0.00112051	0.000727317	-0.00129799	random expectation
	YGR041W	0.307156	-1.26578	0.204677	1.01146		832	1.02125	0.040115	0.0674376		839	1.09785	1.16822	1.08662		0.000944918	0.00141743	-0.000306459	random expectation
	YML056C	0.184815	-1.11719	0.299645	NA		833	1.02125	0.040115	0.0640542		840	1.07861	1.14817	1.07069		-0.000353147	-0.000142183	0.000737811	random expectation
	YPR016C	0.0933621	-1.18407	0.297901	0.981794		834	1.02125	0.040115	0.0787304		841	1.10065	1.15881	1.10046		-0.00198266	-0.00487485	0.0042225	random expectation
	YJL128C	0.125201	NA	NA	1.02072		835	1.02125	0.040115	0.0665938		842	1.08038	1.189	1.07555		-0.0016745	-0.000970529	-0.000756335	random expectation
	YOR188W	0.154514	-1.31629	0.249058	1.02935		836	1.02125	0.040115	0.0665938		843	1.09161	1.13488	1.08826		0.00107891	-0.00359657	0.00506358	random expectation
	YGL092W	0.261896	NA	NA	1.01218		837	1.02125	0.040115	0.0665938		844	1.09368	1.15992	1.094		0.00286922	0.00423428	0.00361523	random expectation
	YJR120W	0.351736	-1.2546	0.191028	1.0063		838	1.02125	0.040115	0.0665938		845	1.08973	1.16336	1.05795		0.00393086	0.00351778	0.00295441	random expectation
	snR30	0.130466	-0.924159	0.298939	0.898577		839	1.02125	0.100973	0.0691333		846	1.08798	1.14968	1.06666		0.00157478	0.00710297	-0.000623884	random expectation
	YGR054W	0.132394	NA	NA	1.01092		840	1.02125	0.100973	0.0838095		847	1.07798	1.17025	1.09744		0.0030408	-0.000918388	-0.00698207	random expectation
	YKL143W	0.327798	-1.35421	0.242316	0.963241		841	1.02125	0.100973	0.0838095		848	1.0865	1.18136	1.03672		0.00077909	0.00274348	0.0044455	random expectation
	YCL009C	0.04708	-1.14838	0.331357	1.00593		842	1.01062	0.100973	0.0838095		849	1.10194	1.14636	1.07929		0.00242447	-0.00228585	0.000346811	random expectation
	YLR108C	0.243443	-1.14981	0.160301	1.04198		843	1.01062	0.100973	0.102277		850	1.09568	1.15696	1.09887		-0.000327077	-0.000356263	-0.00322463	random expectation
	YPL163C	0.376082	-1.20584	0.306044	0.947032		844	1.01062	0.0809158	0.102277		851	1.10613	1.15027	1.09979		0.000505299	-0.0014012	0.00254456	random expectation
	YMR109W	0.15845	-1.28505	0.265552	1.01002		845	1.01062	0.0809158	0.0997378		852	1.07949	1.14377	1.08398		-0.00105255	0.000794181	-0.00100875	random expectation
	YKL060C	0.12665	-0.652968	0.353988	0.885573		846	1.01062	0.0809158	0.0997378		853	1.10352	1.15347	1.108		0.00230234	0.00207671	0.00525293	random expectation
	YPR097W	0.207424	-1.22398	0.217747	1.02159		847	1.01062	0.0809158	0.103121		854	1.10416	1.16968	1.06505		0.00109579	0.00242257	0.000898277	random expectation
	YHR027C	0.191464	-1.24663	0.321033	0.974722		848	1.01062	0.0809158	0.100582		855	1.09181	1.15393	1.11118		-0.000181034	-0.00149972	-0.00114894	random expectation
	YIL154C	0.245045	-1.41263	0.244188	0.975267		849	1.01062	0.0809158	0.115258		856	1.0824	1.16947	1.09319		-0.00101301	-0.00492181	-0.00731388	random expectation
	YOL114C	0.397928	NA	NA	1.02526		850	1.01062	0.0809158	0.115258		857	1.09767	1.16988	1.09849		-0.00167608	-0.00231771	-0.0024894	random expectation
	YNL307C	0.0893837	-1.25834	0.279526	1.03193		851	1.01062	0.0809158	0.112718		858	1.09792	1.16613	1.07894		-0.00355575	0.0045228	0.00684643	random expectation
	YIL133C	0.145322	-1.01648	0.28739	0.954893		852	1.01062	0.0809158	0.127394		859	1.08894	1.15482	1.07792		0.000993374	-0.00356224	0.000270015	random expectation
	YJR090C	0.238756	NA	NA	1.02009		853	1.01062	0.0608583	0.127394		860	1.08517	1.14788	1.12434		0.00126983	0.00400628	-0.00218618	random expectation
	YGR100W	0.22236	-1.17632	0.186436	1.00979		854	1.01062	0.0608583	0.124855		861	1.09081	1.17486	1.08429		-0.000398181	-0.000936779	0.000159385	random expectation
	YLR116W	0.205606	-1.2751	0.235077	1.01039		855	1.01062	0.0608583	0.124855		862	1.07503	1.14567	1.11302		-0.000663997	0.00234978	0.00478363	random expectation
	YKL180W	0.125814	-1.08592	0.32887	0.949495		856	1.01062	0.0608583	0.124855		863	1.0868	1.16296	1.08984		0.000779389	-0.00152799	0.00645204	random expectation
	YGL203C	0.228442	-1.52108	0.284782	0.973047		857	1.01062	0.0608583	0.127394		864	1.08728	1.1817	1.0943		0.00246118	0.00571958	0.000955798	random expectation
	YDL076C	0.529097	-1.3769	0.264259	0.990965		858	1.01062	0.0608583	0.129934		865	1.10346	1.1799	1.0896		0.00295871	-0.00297634	0.00370463	random expectation
	YLR262C	0.166176	NA	NA	NA		859	1.01062	0.0608583	0.129934		866	1.09096	1.14481	1.08093		0.00336523	0.00157963	-0.00184588	random expectation
	tD(GUC)Q	0	-0.966613	0.296327	0.883037		860	1.02125	0.0608583	0.129934		867	1.08894	1.17698	1.07176		-0.00295934	0.000420737	-0.00386317	random expectation
	YEL061C	0.148879	-1.31735	0.23553	1.03525		861	1.02125	0.0608583	0.129934		868	1.08876	1.1753	1.07869		-0.00245029	-0.00764455	0.00574452	random expectation
	IRT1	0.240624	NA	NA	1.00147		862	1.02125	0.0608583	0.129934		869	1.09761	1.15722	1.07524		0.000311182	-0.00119907	-0.00245346	random expectation
	YDR432W	0.054802	-1.18033	0.261443	NA		863	1.02125	0.0810309	0.126551		870	1.0949	1.19589	1.06594		0.000780358	0.0046919	0.000676273	random expectation
	YOR089C	0.386135	-1.33658	0.244032	0.95886		864	1.02526	0.0810309	0.126551		871	1.09405	1.1641	1.06464		-0.00150147	0.00333991	0.00367149	random expectation
	YDR160W	0.238453	NA	NA	1.014		865	1.02526	0.0810309	0.126551		872	1.08691	1.16068	1.06669		0.000198409	-0.00421862	0.0104245	random expectation
	YNL072W	0.256207	-1.4052	0.249424	1.04318		866	1.02526	0.0810309	0.126551		873	1.08482	1.16044	1.06539		-0.00266994	8.4236e-05	9.46374e-05	random expectation
	YGR014W	0.241026	-1.03879	0.25826	0.999755		867	1.01632	0.0810309	0.126551		874	1.09681	1.1818	1.06745		-0.00220949	-0.00116189	0.00223852	random expectation
	YJL156C	0.266235	NA	NA	1.01372		868	1.01632	0.0810309	0.141227		875	1.08528	1.16989	1.07272		0.000416862	0.00412045	-0.00470493	random expectation
	YOR113W	0.24822	NA	NA	0.984868		869	1.01632	0.0810309	0.141227		876	1.09365	1.15067	1.09388		-0.00345097	-0.00427044	0.0050238	random expectation
	YPL126W	0.207107	-1.13568	0.257531	1.00191		870	1.01632	0.0810309	0.141227		877	1.08875	1.15368	1.08268		-0.00104497	-0.00435156	0.00222103	random expectation
	YDR074W	0.296201	-1.28691	0.264199	0.988055		871	1.0057	0.0810309	0.141227		878	1.09127	1.16266	1.06742		-0.00179645	0.00510707	0.000964311	random expectation
	YIL035C	0.158362	-1.4687	0.294597	1.00833		872	1.0057	0.0810309	0.138687		879	1.08782	1.14513	1.09214		-0.000719839	-0.00096908	0.0130358	random expectation
	YCL014W	0.331826	NA	NA	1.00222		873	1.0057	0.0810309	0.138687		880	1.08741	1.15556	1.08263		-0.000822621	0.0062608	-0.00639621	random expectation
	YBR222C	0.184514	-1.13742	0.212051	1.0315		874	1.0057	0.0810309	0.136148		881	1.10139	1.15072	1.095		0.000761766	-0.00426199	0.00315805	random expectation
	YAR014C	0.264764	-1.22613	0.227325	0.980308		875	1.0057	0.0810309	0.133608		882	1.06438	1.12639	1.04154		0.00269356	-0.00202509	-0.00137094	random expectation
	YML028W	0.150188	-0.838175	0.335768	0.955009		876	1.0057	0.0810309	0.133608		883	1.07954	1.16579	1.08875		-0.00356423	0.00284725	0.00179554	random expectation
	YNL161W	0.188403	NA	NA	0.966162		877	1.0057	0.0810309	0.133608		884	1.09712	1.15829	1.10358		-0.00200221	-0.000395798	0.00124916	random expectation
	YGR001C	0.132166	NA	NA	0.972868		878	1.01632	0.0810309	0.133608		885	1.08978	1.16376	1.08858		-6.90467e-05	-0.00648844	0.00614209	random expectation
	YHR103W	0.25591	NA	NA	1.03072		879	1.01632	0.0810309	0.118932		886	1.07927	1.18	1.09817		-0.000492053	0.00467266	0.00168657	random expectation
	YKL197C	0.299602	NA	NA	1.03609		880	1.01632	0.0810309	0.116392		887	1.08961	1.15487	1.09524		0.000352615	-0.00287008	-0.0010491	random expectation
	YOL141W	0.383069	-1.14353	0.161632	1.04311		881	1.00738	0.101318	0.116392		888	1.08856	1.15542	1.07311		-0.000832981	-0.00528992	0.00449926	random expectation
	YDL226C	0.260859	NA	NA	1.01861		882	1.00738	0.101318	0.113009		889	1.08358	1.15945	1.12106		-0.000589156	0.00206661	-0.00315621	random expectation
	YER155C	0.231427	-1.16292	0.289526	1.00632		883	1.00738	0.101318	0.113009		890	1.10718	1.17118	1.09725		-0.0022542	0.00347458	0.00210893	random expectation
	YKL112W	0.352655	NA	NA	NA		884	0.998443	0.101318	0.0983328		891	1.08546	1.14984	1.07733		0.0014948	-0.00101485	0.00191374	random expectation
	YPR162C	0.11873	-1.14584	0.157298	1.00413		885	0.998443	0.101318	0.0957932		892	1.09008	1.17481	1.09469		0.0044402	-0.00320397	0.00165848	random expectation
	YML071C	0.239084	NA	NA	0.931068		886	0.998443	0.101318	0.0957932		893	1.07087	1.15776	1.1076		5.93522e-05	-0.0052127	0.00161938	random expectation
	YAL025C	0.112176	-2.10732	0.24955	0.946743		887	0.998443	0.101318	0.0957932		894	1.08883	1.13142	1.06839		0.00196954	0.00316369	-0.00771409	random expectation
	YOL120C	0.18067	-1.1932	0.290023	0.936365		888	0.989502	0.101318	0.0957932		895	1.09772	1.18592	1.0903		-0.00199849	0.000820454	0.0034325	random expectation
	YOR033C	0.329202	NA	NA	1.01709		889	0.989502	0.0404602	0.0932536		896	1.07897	1.16257	1.05635		0.000830727	-0.00192723	0.00115314	random expectation
	YGL014W	0.185422	-1.19261	0.271797	NA		890	0.989502	0.0404602	0.0785775		897	1.0837	1.1781	1.07297		0.0010288	-0.00160269	-0.00417695	random expectation
	YKR042W	0.133084	-0.979282	0.378819	0.933168		891	0.989502	0.0404602	0.076038		898	1.0858	1.17976	1.07416		-0.00117945	0.000107364	0.00230747	random expectation
	YDR293C	0.228787	-1.19466	0.271543	0.99819		892	0.989502	0.0404602	0.076038		899	1.08109	1.15585	1.08252		-0.000796274	0.00233672	-0.00920343	random expectation
	YLR277C	0.124578	NA	NA	1.01723		893	0.989502	0.0404602	0.0722462		900	1.10065	1.15428	1.0755		-0.00399377	0.00400467	0.00381647	random expectation
	YKL073W	0.196512	NA	NA	1.00277		894	0.989502	0.0404602	0.0747858		901	1.08485	1.17755	1.05816		0.00427234	0.00515624	-0.00464049	random expectation
	YDL140C	0.0897236	-1.25128	0.318949	0.960604		895	0.989502	0.0404602	0.0773253		902	1.0933	1.14855	1.06624		-0.000881939	-0.003777	-0.00378006	random expectation
	YCL063W	0.261756	-1.28773	0.228203	0.983306		896	0.989502	0.0404602	0.0773253		903	1.09987	1.16543	1.08009		0.000455709	0.00516455	0.00480979	random expectation
	YJR092W	0.275913	NA	NA	0.995392		897	0.989502	0.0404602	0.0764814		904	1.08933	1.18197	1.08846		0.00121972	-0.00285598	0.00309427	random expectation
	YMR061W	0.142429	-1.28496	0.217881	1.01229		898	0.989502	0.0404602	0.0911576		905	1.09027	1.17132	1.07507		-0.000630611	-0.000180132	0.00202324	random expectation
	YJL203W	0.415852	-1.45871	0.258558	NA		899	0.989502	0.0404602	0.0764814		906	1.0944	1.16263	1.07009		-0.000433122	-0.00624707	0.00120408	random expectation
	YBR077C	0	-1.33219	0.236048	1.00509		900	0.989502	0.0606328	0.079021		907	1.08245	1.17646	1.0565		0.001418	-0.00216037	0.00439795	random expectation
	YDR026C	0.142674	-1.34413	0.233176	0.985505		901	0.989502	0.0606328	0.079021		908	1.08571	1.16392	1.09131		0.000986311	-0.00112859	0.00239869	random expectation
	YHR008C	0.202893	-1.70493	0.323185	1.00867		902	0.989502	0.0606328	0.0643449		909	1.08519	1.16582	1.07367		0.00114861	0.00197367	-0.00388112	random expectation
	YJL093C	0.156152	-1.23668	0.216234	1.00446		903	0.989502	0.0606328	0.0668844		910	1.08389	1.16552	1.09389		-0.000730723	-0.00385167	4.74045e-06	random expectation
	YOR370C	0.126828	NA	NA	1.02177		904	0.989502	0.0606328	0.0668844		911	1.06217	1.19514	1.10258		0.000326764	-0.0074578	-0.00380239	random expectation
	YDR113C	0.354337	-1.54212	0.264698	0.998836		905	1.00013	0.0606328	0.0702678		912	1.1019	1.19146	1.05267		0.00163449	-0.00252155	0.00251781	random expectation
	YHR165C	0.259231	-1.14121	0.220293	NA		906	1.00013	0.0606328	0.0736513		913	1.08767	1.17198	1.08871		-0.000319332	-0.00260291	-5.1226e-05	random expectation
	YCR065W	0.184336	-1.13584	0.220846	0.972368		907	1.00013	0.0606328	0.0711117		914	1.07374	1.15293	1.08736		0.00101323	-0.0037065	-0.00323803	random expectation
	YNL058C	0.199762	-1.43938	0.289444	NA		908	1.00013	0.142174	0.0685721		915	1.0892	1.14687	1.0764		0.0016273	-0.000201207	-0.000873282	random expectation
	YLR410W	0.263572	-1.1928	0.228934	1.01177		909	1.00013	0.142174	0.0711117		916	1.07711	1.15922	1.08973		-0.00222634	0.00296881	-0.00286534	random expectation
	YOR172W	0.258797	NA	NA	1.0199		910	0.989502	0.142174	0.0736513		917	1.08197	1.17161	1.07604		0.000620404	-0.00359244	-0.00268577	random expectation
	YCR061W	0.266499	NA	NA	0.988777		911	0.989502	0.142174	0.0761908		918	1.0873	1.14692	1.06928		0.000856233	0.00080947	0.00151191	random expectation
	YOL038W	0.0659336	-1.49667	0.331675	0.994833		912	0.989502	0.142174	0.0883274		919	1.08152	1.14442	1.07586		-0.000672288	0.00466365	0.00696128	random expectation
	YLR384C	0.261675	-1.17715	0.269834	1.01104		913	1.00013	0.122001	0.0883274		920	1.08918	1.16422	1.07633		-0.00102756	-0.00622414	0.00691832	random expectation
	YAL055W	0.628014	-1.29004	0.199231	0.963463		914	0.996108	0.122001	0.0883274		921	1.08749	1.15543	1.09271		-0.00308353	-0.00264993	-0.000849059	random expectation
	YDR104C	0.159044	NA	NA	1.01718		915	0.996108	0.122001	0.090867		922	1.09572	1.16855	1.06396		-0.00161322	-0.00190101	0.00119234	random expectation
[truncated: 6,078 more rows]

## Sheet: Figure 5
	Figure 5a			Figure 5b
[truncated: 1,774 more rows]

[truncated: 9 more sheets: Figure 6, Figure 7, Figure S1, Figure S2, Figure S3, Figure S4, Figure S5, Figure S7, Figure S9]
